# Supplementary material for: Ganglioside GT1b prevents selective spinal synapse removal following peripheral nerve injury
Source: EMBO Rep. 2025 Apr 30;26(12):2994–3023. doi: 10.1038/s44319-025-00452-2 (PMC12187942; doi:10.1038/s44319-025-00452-2)
Supplement: Supplementary file 2 — Movie EV1 [file 44319_2025_452_MOESM2_ESM.zip]

Archive with 2 entries (2 files):
- Movie EV1. IMARIS 3D analysis of gl.txt
- Movie EV1. IMARIS 3D analysis.mp4
