# Supplementary material for: Ganglioside GT1b prevents selective spinal synapse removal following peripheral nerve injury
Source: EMBO Rep. 2025 Apr 30;26(12):2994–3023. doi: 10.1038/s44319-025-00452-2 (PMC12187942; doi:10.1038/s44319-025-00452-2)
Supplement: Supplementary file 2 — Movie EV1 [file 44319_2025_452_MOESM2_ESM.zip › Movie EV1. IMARIS 3D analysis of gl.txt]

Movie EV1. IMARIS 3D analysis of glial synapse elimination.
This video demonstrates a 3D IMARIS analysis of spinal cord tissue expressing the excitatory pre-synapse-specific pH-reporter. Tissue is immunolabeled with Iba-1 (cyan) to identify microglia and GFAP (magenta) to identify astrocytes. Z-stack images obtained via a confocal Airy scan are reconstructed and analyzed using IMARIS software to visualize and assess glial-mediated synapse elimination.
