# Supplementary material for: Ganglioside GT1b prevents selective spinal synapse removal following peripheral nerve injury
Source: EMBO Rep. 2025 Apr 30;26(12):2994–3023. doi: 10.1038/s44319-025-00452-2 (PMC12187942; doi:10.1038/s44319-025-00452-2)
Supplement: Supplementary file 3 — Movie EV2 [file 44319_2025_452_MOESM3_ESM.zip]

Archive with 2 entries (2 files):
- Movie EV2. 1min DRG calcium image(representative).mp4
- Movie EV2. Tracking GT1b and calciu.txt
