# Supplementary material for: Ganglioside GT1b prevents selective spinal synapse removal following peripheral nerve injury
Source: EMBO Rep. 2025 Apr 30;26(12):2994–3023. doi: 10.1038/s44319-025-00452-2 (PMC12187942; doi:10.1038/s44319-025-00452-2)
Supplement: Supplementary file 3 — Movie EV2 [file 44319_2025_452_MOESM3_ESM.zip › Movie EV2. Tracking GT1b and calciu.txt]

Movie EV2. Tracking GT1b and calcium dynamics at pre-synapses in DRG neurons.
This video presents live-cell imaging of DRG neurons with pre-synaptic GCaMP7f expression to monitor calcium signals. Neurons are labeled with an AF647-conjugated GT1b antibody, providing real-time visualization of GT1b localization and calcium activity at pre-synaptic sites.
