# Supplementary material for: Ganglioside GT1b prevents selective spinal synapse removal following peripheral nerve injury
Source: EMBO Rep. 2025 Apr 30;26(12):2994–3023. doi: 10.1038/s44319-025-00452-2 (PMC12187942; doi:10.1038/s44319-025-00452-2)
Supplement: Supplementary file 4 — Source data Fig. 1 [file 44319_2025_452_MOESM4_ESM.zip]

Archive with 51 entries (38 files):
- Figure 1/
- Figure 1/Figure 1C/
- Figure 1/Figure 1C/Astrocyte-3d.tif
- Figure 1/Figure 1C/Astrocyte-7d.tif
- Figure 1/Figure 1C/Astrocyte-Sham.tif
- Figure 1/Figure 1C/Microglia-3d.tif
- Figure 1/Figure 1C/Microglia-7d.tif
- Figure 1/Figure 1C/Microglia-Sham.tif
- Figure 1/Figure 1D/
- Figure 1/Figure 1D/Figure 1D.xlsx
- Figure 1/Figure 1E/
- Figure 1/Figure 1E/Figure 1E.xlsx
- Figure 1/Figure 1F/
- Figure 1/Figure 1F/Figure 1F.xlsx
- Figure 1/Figure 1G/
- Figure 1/Figure 1G/Figure 1G.xlsx
- Figure 1/Figure 1H/
- Figure 1/Figure 1H/GT1b-3d.tif
- Figure 1/Figure 1H/GT1b-7d(incorp).tif
- Figure 1/Figure 1H/GT1b-7d.tif
- Figure 1/Figure 1H/GT1b-Sham.tif
- Figure 1/Figure 1H/Merged-3d.tif
- Figure 1/Figure 1H/merged-7d(incorp).tif
- Figure 1/Figure 1H/merged-7d.tif
- Figure 1/Figure 1H/Merged-Sham.tif
- Figure 1/Figure 1H/VGLUT2-3d.tif
- Figure 1/Figure 1H/VGLUT2-7d(incorp).tif
- Figure 1/Figure 1H/VGLUT2-7d.tif
- Figure 1/Figure 1H/VGLUT2-Sham.tif
- Figure 1/Figure 1I/
- Figure 1/Figure 1I/Figure 1I.xlsx
- Figure 1/Figure 1J/
- Figure 1/Figure 1J/Figure 1J.xlsx
- Figure 1/Figure 1K/
- Figure 1/Figure 1K/GT1b+ GT1b.tif
- Figure 1/Figure 1K/GT1b+ iba-1 merged.tif
- Figure 1/Figure 1K/GT1b+ mcherry.tif
- Figure 1/Figure 1K/GT1b- GT1b.tif
- Figure 1/Figure 1K/GT1b- iba-1 merged.tif
- Figure 1/Figure 1K/GT1b- mcherry.tif
- Figure 1/Figure 1L/
- Figure 1/Figure 1L/Figure 1L.xlsx
- Figure 1/Figure 1M/
- Figure 1/Figure 1M/GT1b+ GFAP merged.tif
- Figure 1/Figure 1M/GT1b+ GT1b.tif
- Figure 1/Figure 1M/GT1b+ mcherry.tif
- Figure 1/Figure 1M/GT1b- GFAP merged.tif
- Figure 1/Figure 1M/GT1b- GT1b.tif
- Figure 1/Figure 1M/GT1b- mcherry.tif
- Figure 1/Figure 1N/
- Figure 1/Figure 1N/Figure 1N.xlsx
