# Supplementary material for: Ganglioside GT1b prevents selective spinal synapse removal following peripheral nerve injury
Source: EMBO Rep. 2025 Apr 30;26(12):2994–3023. doi: 10.1038/s44319-025-00452-2 (PMC12187942; doi:10.1038/s44319-025-00452-2)
Supplement: Supplementary file 4 — Source data Fig. 1 [file 44319_2025_452_MOESM4_ESM.zip › Figure 1/Figure 1D/Figure 1D.xlsx]

## Sheet: Sheet1
Figure 1D (microglia)	Sham	3d	7d		Figure 1D (Astrocyte)	Sham	3d	7d
	0	2	1			1	0	2
	1	4	2			0	0	8
	0	4	2			0	0	0
	1	6	2			2	2	1
	0	0	1			1	1	0
	1	0	1			1	0	1
	1	0	1			1	3	2
	0	0	1			0	4	5
	3	0	2			0	5	16
	0	8	2			2	5	9
	0	1	2			1	4	3
	1	1	2			2	2	3
	5	1	11			0	4	3
	2	1	2			0	5	4
	2	1	1			0	2	1
	1	1	1			0	4	1
	2	1	2			4	0	4
	3	4	3			1	1	2
	1	2	3			1	3	2
	1	3	0			2	1	2
	1	2	4			2	1	1
	0	0	4			1	0	3
	0	1	1			0	1	2
	2	3	2			0	1	8
	2	3	1			3	0	9
	1	4	4			0	12	3
	1	3	2			2	2	2
	1	4	3			1	9	4
	1	2	4			1	2	4
	3	6	3			3	3	5
	0	5	3			2	5	7
	1	7	2			0	3	8
	0	4	2			2	4	7
	1	5	4			0	6
	0	5	5			0	1
	0	1	0			0	1
	0	3	3			0	4
	1	2	3			0	6
	0	0	4				6
	0	4	3				5
	0	1	2				4
	0	1	2				5
	0	5	2				8
	0	5	4				5
	1	2	3				4
	1	6	4				3
	0	3	4				8
	0	4	2				4
	0	4	2				7
		3	3				5
		3	2				0
		6	2				0
		11	4				2
		3	5				2
		7	9				11
		7	9				4
		8	9				2
		2	9
		3	1
		0	1
		1	1
		1	1
		2	3
		3	1
		4	4
		3	8
		3	5
		3	5
		3	7
		5	3
		6	3
		2	3
		1
		0
		1
		3
Statistical test	1-way ANOVA with Dunnett's multiple comparisons test				Statistical test	1-way ANOVA with Dunnett's multiple comparisons test
	Summary	Adjusted P value				Summary	Adjusted P value
Sham vs. 3d	****	<0.0001			Sham vs. 3d	****	<0.0001
Sham vs. 7d	****	<0.0001			Sham vs. 7d	****	<0.0001
