# Supplementary material for: Ganglioside GT1b prevents selective spinal synapse removal following peripheral nerve injury
Source: EMBO Rep. 2025 Apr 30;26(12):2994–3023. doi: 10.1038/s44319-025-00452-2 (PMC12187942; doi:10.1038/s44319-025-00452-2)
Supplement: Supplementary file 4 — Source data Fig. 1 [file 44319_2025_452_MOESM4_ESM.zip › Figure 1/Figure 1E/Figure 1E.xlsx]

## Sheet: Sheet1
Figure 1E (Microglia)	Sham	3d	7d		Figure 1E (Astrocyte)	Sham	3d	7d
	0	3	7			0	0	0
	10	2	6			0	0.25	0
	1	1	5			0	0.25	2
	8	2	18			0	0.25	0
	6	1.5	15			0	0.25	1
	3	2	9			0	2.5	0
	4	2	14			1.6666	2.5	0
	4	2	4			1.6666	0	0
	8.5	1	9.66666			1.6666	0	0
	8.5	1	9.6666			1	3	0
		1	9.6666			1	3	8
		3	14			1	3	9
		3	13			1	2	10
		3	1			0	2	0
		3	2			0	2	0
		6	2			0	2	0
		10	2			0	0	0.5
		1	0			0	0	0.5
		10	1			0	0	1
		10	1			2	0	1
		10	1			1	0
		9	7			1	0
		9	7			0	0
			7			0	1
			8			0	0
			8			0	0.3333
			3			0	0.3333
			1				0.3333
			1
			1
			1
Statistical test	1-way ANOVA with Dunnett's multiple comparisons test				Statistical test	1-way ANOVA with Dunnett's multiple comparisons test
	Summary	Adjusted P value				Summary	Adjusted P value
Sham vs. 3d	ns	0.665			Sham vs. 3d	ns	0.6255
Sham vs. 7d	ns	0.8134			Sham vs. 7d	ns	0.0649
