# Supplementary material for: Ganglioside GT1b prevents selective spinal synapse removal following peripheral nerve injury
Source: EMBO Rep. 2025 Apr 30;26(12):2994–3023. doi: 10.1038/s44319-025-00452-2 (PMC12187942; doi:10.1038/s44319-025-00452-2)
Supplement: Supplementary file 4 — Source data Fig. 1 [file 44319_2025_452_MOESM4_ESM.zip › Figure 1/Figure 1F/Figure 1F.xlsx]

## Sheet: Sheet1
Figure 1F (Microglia)	Sham	3d	7d		Figure 1F (Astrocyte)_	Sham	3d	7d
	3	0	0			1	0	4
	2	0	2			1	0	5
	0	0	0			2	0	4
	1	0	0			0	0	1
	0	0	1			0	0	1
	0	0	1			0	0	3
	0	0	0			0	0	3
	0	0	0			0	0	4
	0	0	0			0	1	0
		0	1			0	0	0
		0	0			0	0	0
		0	0			0	0	0
		0	1			0	0	0
		0	0			0	0	0
		0	0			0	0	0
		0	1			0	0	0
		0	1			0	0	0
		0	1			1	0	0
		0	0			0	0	0
		0	0			0	0	1
		0	0			1	0	1
		0	0			0	0	0
		0	0			0	0	0
		0	0			0	0	0
		0	0			0	0	3
		0	0				0	1
		0	0				3	1
		0	0				1	0
		0	0				2	5
		0	0				1	0
		2	0					0
		0	0					0
		0	0					0
		1	1					1
		1	1					1
		1	1					2
		1	2					1
			2					1
			2					2
			1					2
			1					2
			0					2
			1					1
			1					4
			0					1
			0					1
			0					0
			1					0
			1
			1
			1
			0
			0
			0
			0
			0
			0
			1
			1
			1
			1
			1
			1
			0
			0
			0
Statistical test	1-way ANOVA with Dunnett's multiple comparisons test				Statistical test	1-way ANOVA with Dunnett's multiple comparisons test
	Summary	Adjusted P value				Summary	Adjusted P value
Sham vs. 3d	ns	0.0599			Sham vs. 3d	ns	>0.9999
Sham vs. 7d	ns	0.8177			Sham vs. 7d	**	0.0013
