# Supplementary material for: Ganglioside GT1b prevents selective spinal synapse removal following peripheral nerve injury
Source: EMBO Rep. 2025 Apr 30;26(12):2994–3023. doi: 10.1038/s44319-025-00452-2 (PMC12187942; doi:10.1038/s44319-025-00452-2)
Supplement: Supplementary file 4 — Source data Fig. 1 [file 44319_2025_452_MOESM4_ESM.zip › Figure 1/Figure 1G/Figure 1G.xlsx]

## Sheet: Sheet1
Figure 1G (Microglia)	Sham	3d	7d		Figure 1G (Astrocyte)	Sham	3d	7d
	1	0	0			1	0	5
	2	0	1			1	0	1
	0	0	2			0	0	0
	0	1	1			0	0	0
	0	0	0			0	0	1
	0	0	0			0	1	1
	0	0	1			0	0	0
	0	0	0			1	0	0
	0	2	0			0	0	0
	0	0	0			0	1	0
	0	1	0			0	0	1
	0	0	0			0	0	0
	0	0	0			0	0	0
	0	0	0			0	0	0
	0	0	0			0	0	0
	1	0	0			0	0	0
	0	1	0			0		0
	0	0	0			1		0
	0	1	0			1		0
		1	0			0		0
		1	0			0		0
		0	0			0		0
		0	0			0		0
		0	0			0		0
			0			0		0
			0			0		0
			0			0		0
			0			1		0
			0			0		0
			0					0
			0					0
			0					0
			0					0
			0					0
			0
			0
			0
			0
			0
Statistical test	1-way ANOVA with Dunnett's multiple comparisons test				Statistical test	1-way ANOVA with Dunnett's multiple comparisons test
	Summary	Adjusted P value				Summary	Adjusted P value
Sham vs. 3d	ns	0.608			Sham vs. 3d	ns	0.8948
Sham vs. 7d	ns	0.7568			Sham vs. 7d	ns	0.9192
