# Supplementary material for: Ganglioside GT1b prevents selective spinal synapse removal following peripheral nerve injury
Source: EMBO Rep. 2025 Apr 30;26(12):2994–3023. doi: 10.1038/s44319-025-00452-2 (PMC12187942; doi:10.1038/s44319-025-00452-2)
Supplement: Supplementary file 4 — Source data Fig. 1 [file 44319_2025_452_MOESM4_ESM.zip › Figure 1/Figure 1I/Figure 1I.xlsx]

## Sheet: Sheet1
Figure 1I	Sham	3d	7d
	0.972365	1.60152	2.13216
	0.796117	1.70276	1.15621
	0.965889	1.4912	1.74362
	1.10761	0.979768	2.37534
	1.14705	1.58522	2.83469
	1.01097	2.24864	2.09787
			1.91023
			2.80711
Statistical test	1-way ANOVA with Dunnett's multiple comparisons test
	Summary	Adjusted P value
Sham vs. 3d	ns	0.0455
Sham vs. 7d	***	0.0003
