# Supplementary material for: Ganglioside GT1b prevents selective spinal synapse removal following peripheral nerve injury
Source: EMBO Rep. 2025 Apr 30;26(12):2994–3023. doi: 10.1038/s44319-025-00452-2 (PMC12187942; doi:10.1038/s44319-025-00452-2)
Supplement: Supplementary file 4 — Source data Fig. 1 [file 44319_2025_452_MOESM4_ESM.zip › Figure 1/Figure 1J/Figure 1J.xlsx]

## Sheet: Sheet1
Figure 1J	Sham	3d	7d
GT1b+ positive	0.223356	0.357709	0.476231
GT1b- negative	0.776644	0.642291	0.523769
