# Supplementary material for: Ganglioside GT1b prevents selective spinal synapse removal following peripheral nerve injury
Source: EMBO Rep. 2025 Apr 30;26(12):2994–3023. doi: 10.1038/s44319-025-00452-2 (PMC12187942; doi:10.1038/s44319-025-00452-2)
Supplement: Supplementary file 4 — Source data Fig. 1 [file 44319_2025_452_MOESM4_ESM.zip › Figure 1/Figure 1L/Figure 1L.xlsx]

## Sheet: Sheet1
Figure 1L	GT1b-									GT1b+
Sham	1.71429	2.57143	2.57143	0.857143	0	7.71429				0	0	2.57143	0.857143	0	2.57143
3d	6.85714	2.57143	48	0	29.1429	24	4.28571	5.14286	40.2857	1.71429	0.857143	18.8571	0	17.1429	6	4.28571	1.71429	16.2857
7d	16.2857	4.28571	5.14286	14.5714	20.5714	6.85714				17.1429	2.57143	1.71429	18	3.42857	3.42857
Statistical test	2-way ANOVA with Dunnett's multiple comparisons test
	Summary	Adjusted P value
GT1b-
Sham vs. 3d	*	0.0126
Sham vs. 7d	ns	0.2383
GT1b+
Sham vs. 3d	ns	0.3751
Sham vs. 7d	ns	0.4069
