# Supplementary material for: Ganglioside GT1b prevents selective spinal synapse removal following peripheral nerve injury
Source: EMBO Rep. 2025 Apr 30;26(12):2994–3023. doi: 10.1038/s44319-025-00452-2 (PMC12187942; doi:10.1038/s44319-025-00452-2)
Supplement: Supplementary file 4 — Source data Fig. 1 [file 44319_2025_452_MOESM4_ESM.zip › Figure 1/Figure 1N/Figure 1N.xlsx]

## Sheet: Sheet1
Figure 1N	GT1b-											GT1b+
Sham	8.02703	3.49324	6.91216	3.86486	6.98649	0.52027	2.82432	0.668919	3.93919	11.9662	6.98649	1.93243	1.33784	0.668919	1.26351	1.41216	0	0.074324	0	0.297297	1.63514	2.37838
3d	9.21622	11.8176	12.9324	8.10135	3.49324	17.2432	7.80405	7.13514	0.966216	5.2027		1.56081	1.70946	1.56081	0.148649	0.222973	0.743243	0.148649	0.297297	0	0.371622
7d	5.35135	5.05405	6.39189	7.87838	4.23649	0.445946	2.67568					0.743243	0.668919	0.743243	0.371622	0.148649	0	0
Statistical test	2-way ANOVA with Tukey's multiple comparisons test
	Summary	Adjusted P value
Sham:GT1b- vs. Sham:GT1b+	*	0.0103
Sham:GT1b- vs. 3d :GT1b-	ns	0.0792
Sham:GT1b- vs. 3d :GT1b+	**	0.006
Sham:GT1b- vs. 7d:GT1b-	ns	0.9985
Sham:GT1b- vs. 7d:GT1b+	**	0.0089
Sham:GT1b+ vs. 3d :GT1b-	****	<0.0001
Sham:GT1b+ vs. 3d :GT1b+	ns	0.9998
Sham:GT1b+ vs. 7d:GT1b-	ns	0.0875
Sham:GT1b+ vs. 7d:GT1b+	ns	0.9969
3d :GT1b- vs. 3d :GT1b+	****	<0.0001
3d :GT1b- vs. 7d:GT1b-	ns	0.065
3d :GT1b- vs. 7d:GT1b+	****	<0.0001
3d :GT1b+ vs. 7d:GT1b-	ns	0.0558
3d :GT1b+ vs. 7d:GT1b+	ns	>0.9999
7d:GT1b- vs. 7d:GT1b+	ns	0.0592
