# Supplementary material for: Ganglioside GT1b prevents selective spinal synapse removal following peripheral nerve injury
Source: EMBO Rep. 2025 Apr 30;26(12):2994–3023. doi: 10.1038/s44319-025-00452-2 (PMC12187942; doi:10.1038/s44319-025-00452-2)
Supplement: Supplementary file 5 — Source data Fig. 2 [file 44319_2025_452_MOESM5_ESM.zip]

Archive with 47 entries (42 files):
- Figure 2/
- Figure 2/Figure 2A/
- Figure 2/Figure 2A/3d C3.tif
- Figure 2/Figure 2A/3d mcherry-egfp.tif
- Figure 2/Figure 2A/3d merged.tif
- Figure 2/Figure 2A/7d C3 (incorp).tif
- Figure 2/Figure 2A/7d C3.tif
- Figure 2/Figure 2A/7d mcherry-egfp (incorp).tif
- Figure 2/Figure 2A/7d mcherry-egfp.tif
- Figure 2/Figure 2A/7d merged (incorp).tif
- Figure 2/Figure 2A/7d merged.tif
- Figure 2/Figure 2A/Sham C3.tif
- Figure 2/Figure 2A/Sham mcherry-egfp.tif
- Figure 2/Figure 2A/Sham merged.tif
- Figure 2/Figure 2B/
- Figure 2/Figure 2B/Figure 2B.xlsx
- Figure 2/Figure 2C/
- Figure 2/Figure 2C/Phagocyotsed puncta_C3+GT1b+_C3,GT1b.tif
- Figure 2/Figure 2C/Phagocyotsed puncta_C3+GT1b+_C3.tif
- Figure 2/Figure 2C/Phagocyotsed puncta_C3+GT1b+_ExPre.tif
- Figure 2/Figure 2C/Phagocyotsed puncta_C3+GT1b+_GT1b.tif
- Figure 2/Figure 2C/Phagocyotsed puncta_C3+_C3,GT1b.tif
- Figure 2/Figure 2C/Phagocyotsed puncta_C3+_C3.tif
- Figure 2/Figure 2C/Phagocyotsed puncta_C3+_ExPre.tif
- Figure 2/Figure 2C/Phagocyotsed puncta_C3+_GT1b.tif
- Figure 2/Figure 2C/Phagocyotsed puncta_C3-GT1b-C3,GT1b.tif
- Figure 2/Figure 2C/Phagocyotsed puncta_C3-GT1b-C3.tif
- Figure 2/Figure 2C/Phagocyotsed puncta_C3-GT1b-Gt1b.tif
- Figure 2/Figure 2C/Phagocyotsed puncta_C3-GT1b-_ExPre.tif
- Figure 2/Figure 2C/Synaptic puncta_C3+GT1b+_C3,GT1b.tif
- Figure 2/Figure 2C/Synaptic puncta_C3+GT1b+_C3.tif
- Figure 2/Figure 2C/Synaptic puncta_C3+GT1b+_ExPre.tif
- Figure 2/Figure 2C/Synaptic puncta_C3+GT1b+_GT1b.tif
- Figure 2/Figure 2C/Synaptic puncta_C3+_C3,GT1b.tif
- Figure 2/Figure 2C/Synaptic puncta_C3+_C3.tif
- Figure 2/Figure 2C/Synaptic puncta_C3+_ExPre.tif
- Figure 2/Figure 2C/Synaptic puncta_C3+_GT1b.tif
- Figure 2/Figure 2C/Synaptic puncta_C3-GT1b-_C3,GT1b.tif
- Figure 2/Figure 2C/Synaptic puncta_C3-GT1b-_C3.tif
- Figure 2/Figure 2C/Synaptic puncta_C3-GT1b-_ExPre.tif
- Figure 2/Figure 2C/Synaptic puncta_C3-GT1b-_GT1b.tif
- Figure 2/Figure 2C/Synaptic puncta_GT1b+_C3,GT1b.tif
- Figure 2/Figure 2C/Synaptic puncta_GT1b+_C3.tif
- Figure 2/Figure 2C/Synaptic puncta_GT1b+_ExPre.tif
- Figure 2/Figure 2C/Synaptic puncta_GT1b+_GT1b.tif
- Figure 2/Figure 2D/
- Figure 2/Figure 2D/Figure 2D.xlsx
