# Supplementary material for: Ganglioside GT1b prevents selective spinal synapse removal following peripheral nerve injury
Source: EMBO Rep. 2025 Apr 30;26(12):2994–3023. doi: 10.1038/s44319-025-00452-2 (PMC12187942; doi:10.1038/s44319-025-00452-2)
Supplement: Supplementary file 5 — Source data Fig. 2 [file 44319_2025_452_MOESM5_ESM.zip › Figure 2/Figure 2B/Figure 2B.xlsx]

## Sheet: Sheet1
Figure 2B	Sham									3d						7d
R	0.175661	0.390909	0.377778	0.347656	0.154942	0.245283	0.42042	0.133409	0.220989	0.509434	0.325645	0.416817	0.248333	0.551697	0.821782	0.466135	0.628842	0.424381	0.187605	0.222776	0.732205	0.71831
G	0.14074	0.11136	0.19798	0.16602	0.12912	0.09869	0.18769	0.07412	0.17861	0.40137	0.46133	0.25045	0.48	0.09234	0.07464	0.35458	0.27069	0.30889	0.38191	0.26683	0.2454	0.28169
Statistical test	2-way ANOVA with Dunnett's multiple comparisons test
	Summary	Adjusted P value
R
Sham vs. 3d	*	0.0203
Sham vs. 7d	*	0.013
G
Sham vs. 3d	ns	0.1016
Sham vs. 7d	ns	0.0665
