# Supplementary material for: Ganglioside GT1b prevents selective spinal synapse removal following peripheral nerve injury
Source: EMBO Rep. 2025 Apr 30;26(12):2994–3023. doi: 10.1038/s44319-025-00452-2 (PMC12187942; doi:10.1038/s44319-025-00452-2)
Supplement: Supplementary file 5 — Source data Fig. 2 [file 44319_2025_452_MOESM5_ESM.zip › Figure 2/Figure 2D/Figure 2D.xlsx]

## Sheet: Sheet1
Figure 2D(upper)	C3+								GT1b+C3+								GT1b+								GT1b-C3-
Sham	0.04809	0.21638	0.16296	0.16296	0.16162	0.15494	0.27115	0.07614	0.17364	0.01336	0.08682	0.0748	0.07079	0.07079	0.10285	0.04675	0.0534283	0	0	0	0	0	0	0	0.484862	0.0814782	0.0400712	0.0160285	0.546305	0.380677	0.0467498	0.494212
3d	0.16429	0.20036	0.42609	0.10552	1.05922	0.76002			0.23241	0.12021	0.18967	0.0935	0.8081	0.68121			0.00534283	0.00133571	0.00133571	0.00534283	0	0			0.054764	0.193678	0.438112	0.104185	1.08059	0.181656
7d	0.3366	0.45815	0.23508	0.10018	0.06545	0.2057	0.55565	0.6959	0.28851	0.25245	0.38335	0.04942	0.09617	0.15227	0.20703	0.06946	0	0	0	0	0.00133571	0.00534283	0	0	0.223063	0.110864	0.309884	0.0734639	0.141585	0.475512	1.25824	0.801425
Statistical test	2-way ANOVA with Dunnett's multiple comparisons test
	Summary	Adjusted P value
C3+
Sham vs. 3d	*	0.0374
Sham vs. 7d	ns	0.2314
GT1b+C3+
Sham vs. 3d	ns	0.0566
Sham vs. 7d	ns	0.5544
GT1b+
Sham vs. 3d	ns	0.9991
Sham vs. 7d	ns	0.9982
GT1b-C3-
Sham vs. 3d	ns	0.7447
Sham vs. 7d	ns	0.276
Figure 2D(lower)	C3+								C3+GT1b+								GT1b+								GT1b-C3-
Sham	0.15761	0.01336	0.06545	0.06011	0.02271	0.06946	0.05877	0.05877	0.15761	0.06011	0.08816	0.10419	0.19635	0.07213	0.15361	0.05476	0	0	0	0	0	0	0	0.0293856	0.16296	0.22841	0.22306	0.29252	0.50356	0.17631	0.26581	0.04942
3d	0.04809	0.13491	0.20436	0.13491	0.01202	0.21238			0.22306	0.13891	0.12956	0.12155	0.12021	0.26714			0.184328	0	0.191006	0.523598	0.156278	0.280499	0.0788068		0.04541	0.19501	0.00134	0.10018	0.05744	0
7d	0.13758	0.12021	0.09083	0.05744	0.28851	0.00668	0.01069		0.1683	0.33259	0.4675	0.15895	0.28718	0.6585	0.60508		0	0.00133571	0.614426	0.211042	0.516919	0.181656	0.108192		0	0	0	0	0.00267	0.00935	0.00267	0
Statistical test	2-way ANOVA with Dunnett's multiple comparisons test
	Summary	Adjusted P value
C3+
Sham vs. 3d	ns	0.5441
Sham vs. 7d	ns	0.7637
C3+GT1b+
Sham vs. 3d	ns	0.5992
Sham vs. 7d	****	<0.0001
GT1b+
Sham vs. 3d	**	0.0037
Sham vs. 7d	***	0.0008
GT1b-C3-
Sham vs. 3d	*	0.0182
Sham vs. 7d	***	0.0003
