# Supplementary material for: Ganglioside GT1b prevents selective spinal synapse removal following peripheral nerve injury
Source: EMBO Rep. 2025 Apr 30;26(12):2994–3023. doi: 10.1038/s44319-025-00452-2 (PMC12187942; doi:10.1038/s44319-025-00452-2)
Supplement: Supplementary file 6 — Source data Fig. 3 [file 44319_2025_452_MOESM6_ESM.zip]

Archive with 52 entries (37 files):
- Figure 3/
- Figure 3/Figure 3B/
- Figure 3/Figure 3B/PDMP-GFAP.tif
- Figure 3/Figure 3B/PDMP-Iba-1.tif
- Figure 3/Figure 3B/PDMP-merged.tif
- Figure 3/Figure 3B/Veh-GFAP.tif
- Figure 3/Figure 3B/Veh-Iba-1.tif
- Figure 3/Figure 3B/Veh-merged.tif
- Figure 3/Figure 3C/
- Figure 3/Figure 3C/Figure 3C.xlsx
- Figure 3/Figure 3D/
- Figure 3/Figure 3D/PDMP-3d_Cont.tif
- Figure 3/Figure 3D/PDMP-3d_ipsi.tif
- Figure 3/Figure 3D/PDMP-Sham_Cont.tif
- Figure 3/Figure 3D/PDMP-Sham_ipsi.tif
- Figure 3/Figure 3D/Veh-3d_Cont.tif
- Figure 3/Figure 3D/Veh-3d_ipsi.tif
- Figure 3/Figure 3D/Veh-Sham_Cont.tif
- Figure 3/Figure 3D/Veh-Sham_ipsi.tif
- Figure 3/Figure 3E/
- Figure 3/Figure 3E/PDMP-3d merged.tif
- Figure 3/Figure 3E/PDMP-Sham merged.tif
- Figure 3/Figure 3E/Veh-3d merged.tif
- Figure 3/Figure 3E/Veh-Sham merged.tif
- Figure 3/Figure 3F/
- Figure 3/Figure 3F/Figure 3F.xlsx
- Figure 3/Figure 3G/
- Figure 3/Figure 3G/Figure 3G.xlsx
- Figure 3/Figure 3H/
- Figure 3/Figure 3H/Figure 3H.xlsx
- Figure 3/Figure 3I/
- Figure 3/Figure 3I/Figure 3I.xlsx
- Figure 3/Figure 3J/
- Figure 3/Figure 3J/St3gal2,3 dKO_3d_cont.tif
- Figure 3/Figure 3J/St3gal2,3 dKO_3d_ipsi.tif
- Figure 3/Figure 3J/St3gal2,3 dKO_Sham_cont.tif
- Figure 3/Figure 3J/St3gal2,3 dKO_Sham_ipsi.tif
- Figure 3/Figure 3K/
- Figure 3/Figure 3K/St3gal2,3 dKO_3d merged.tif
- Figure 3/Figure 3K/St3gal2,3 dKO_Sham merged.tif
- Figure 3/Figure 3L/
- Figure 3/Figure 3L/Figure 3L.xlsx
- Figure 3/Figure 3M/
- Figure 3/Figure 3M/St3gal2 cKO_cont.tif
- Figure 3/Figure 3M/St3gal2 cKO_ipsi.tif
- Figure 3/Figure 3M/St3gal2 floxed_cont.tif
- Figure 3/Figure 3M/St3gal2 floxed_ipsi.tif
- Figure 3/Figure 3N/
- Figure 3/Figure 3N/st3gal2 cKO merged.tif
- Figure 3/Figure 3N/st3gal2 floxed merged.tif
- Figure 3/Figure 3O/
- Figure 3/Figure 3O/Figure 3O.xlsx
