# Supplementary material for: Ganglioside GT1b prevents selective spinal synapse removal following peripheral nerve injury
Source: EMBO Rep. 2025 Apr 30;26(12):2994–3023. doi: 10.1038/s44319-025-00452-2 (PMC12187942; doi:10.1038/s44319-025-00452-2)
Supplement: Supplementary file 6 — Source data Fig. 3 [file 44319_2025_452_MOESM6_ESM.zip › Figure 3/Figure 3C/Figure 3C.xlsx]

## Sheet: Sheet1
Figure 3C (microglia)	Sham	Sham_PDMP		Figure 3C (Astrocyte)	Sham	Sham_PDMP		Figure 3C (Glia)	Sham	Sham_PDMP
	8	19			26	43			34	62
	4	31			40	73			44	104
	4	15			3	23			7	38
	0	7			0	51			0	58
	1	27			1	22			2	49
	1	4			5	11			6	15
	4	3			3	3			7	6
Statistical test	Unpaired t test			Statistical test	Unpaired t test			Statistical test	Unpaired t test
Sham - Sham_PDMP	Summary	P value		Sham - Sham_PDMP	Summary	P value		Sham - Sham_PDMP	Summary	P value
	*	0.017			ns	0.0785			*	0.0351
