# Supplementary material for: Ganglioside GT1b prevents selective spinal synapse removal following peripheral nerve injury
Source: EMBO Rep. 2025 Apr 30;26(12):2994–3023. doi: 10.1038/s44319-025-00452-2 (PMC12187942; doi:10.1038/s44319-025-00452-2)
Supplement: Supplementary file 6 — Source data Fig. 3 [file 44319_2025_452_MOESM6_ESM.zip › Figure 3/Figure 3F/Figure 3F.xlsx]

## Sheet: Sheet1
Figure 3F	Veh-Sham	Veh-SNT	PDMP-Sham	PDMP-SNT
	1.30398	1.44691	0.76685	1.37075
	0.747519	2.34123	0.582311	0.544522
	1.06462	3.13391	1.48305	1.10527
	1.03914	3.25748	0.699239	1.09133
				1.27767
				0.841643
				0.587709
Statistical test	2-way ANOVA with Tukey's multiple comparisons test
	Summary	Adjusted P value
Veh-Sham vs. Veh-SNT	**	0.0022
Veh-Sham vs. PDMP-Sham	ns	0.9658
Veh-Sham vs. PDMP-SNT	ns	0.9962
Veh-SNT vs. PDMP-Sham	***	0.0009
Veh-SNT vs. PDMP-SNT	***	0.0005
PDMP-Sham vs. PDMP-SNT	ns	0.9896
