# Supplementary material for: Ganglioside GT1b prevents selective spinal synapse removal following peripheral nerve injury
Source: EMBO Rep. 2025 Apr 30;26(12):2994–3023. doi: 10.1038/s44319-025-00452-2 (PMC12187942; doi:10.1038/s44319-025-00452-2)
Supplement: Supplementary file 6 — Source data Fig. 3 [file 44319_2025_452_MOESM6_ESM.zip › Figure 3/Figure 3G/Figure 3G.xlsx]

## Sheet: Trace_contra
0	-4.14372
5e-05	-4.16818
0.0001	-4.25381
0.00015	-4.41612
0.0002	-4.64877
0.00025	-4.91882
0.0003	-5.17891
0.00035	-5.38369
0.0004	-5.50775
0.00045	-5.55102
0.0005	-5.52865
0.00055	-5.45294
0.0006	-5.32075
0.00065	-5.12409
0.0007	-4.87444
0.00075	-4.61247
0.0008	-4.39607
0.00085	-4.27322
0.0009	-4.26234
0.00095	-4.35659
0.001	-4.53388
0.00105	-4.76866
0.0011	-5.03326
0.00115	-5.29603
0.0012	-5.5206
0.00125	-5.67496
0.0013	-5.738
0.00135	-5.70646
0.0014	-5.59001
0.00145	-5.4101
0.0015	-5.18754
0.00155	-4.93892
0.0016	-4.66926
0.00165	-4.38455
0.0017	-4.10401
0.00175	-3.8687
0.0018	-3.72615
0.00185	-3.70851
0.0019	-3.81552
0.00195	-4.01512
0.002	-4.25388
0.00205	-4.47414
0.0021	-4.62802
0.00215	-4.6945
0.0022	-4.68269
0.00225	-4.62904
0.0023	-4.57926
0.00235	-4.56653
0.0024	-4.59389
0.00245	-4.63739
0.0025	-4.66769
0.00255	-4.67028
0.0026	-4.64965
0.00265	-4.61687
0.0027	-4.58233
0.00275	-4.55151
0.0028	-4.5315
0.00285	-4.53225
0.0029	-4.56663
0.00295	-4.63975
0.003	-4.73986
0.00305	-4.83804
0.0031	-4.90156
0.00315	-4.90663
0.0032	-4.84887
0.00325	-4.74128
0.0033	-4.61345
0.00335	-4.49911
0.0034	-4.4259
0.00345	-4.40541
0.0035	-4.43731
0.00355	-4.51188
0.0036	-4.60617
0.00365	-4.68791
0.0037	-4.73052
0.00375	-4.73229
0.0038	-4.72284
0.00385	-4.74109
0.0039	-4.80797
0.00395	-4.90768
0.004	-4.9957
0.00405	-5.02268
0.0041	-4.95489
0.00415	-4.78337
0.0042	-4.5172
0.00425	-4.18733
0.0043	-3.8476
0.00435	-3.57358
0.0044	-3.43614
0.00445	-3.47361
0.0045	-3.67073
0.00455	-3.97003
0.0046	-4.29981
0.00465	-4.60353
0.0047	-4.84979
0.00475	-5.02809
0.0048	-5.13142
0.00485	-5.15904
0.0049	-5.11685
0.00495	-5.02231
0.005	-4.89787
0.00505	-4.76424
0.0051	-4.63884
0.00515	-4.53356
0.0052	-4.45669
0.00525	-4.41382
0.0053	-4.41273
0.00535	-4.46068
0.0054	-4.55824
0.00545	-4.69139
0.0055	-4.83453
0.00555	-4.95677
0.0056	-5.03101
0.00565	-5.03561
0.0057	-4.96123
0.00575	-4.81023
0.0058	-4.608
0.00585	-4.40144
0.0059	-4.24563
0.00595	-4.17485
0.006	-4.18767
0.00605	-4.25587
0.0061	-4.3475
0.00615	-4.4423
0.0062	-4.52697
0.00625	-4.59239
0.0063	-4.63666
0.00635	-4.66884
0.0064	-4.70249
0.00645	-4.74478
0.0065	-4.78675
0.00655	-4.8103
0.0066	-4.80132
0.00665	-4.76227
0.0067	-4.70961
0.00675	-4.66503
0.0068	-4.64283
0.00685	-4.65044
0.0069	-4.68841
0.00695	-4.75163
0.007	-4.82314
0.00705	-4.87702
0.0071	-4.89022
0.00715	-4.85433
0.0072	-4.77705
0.00725	-4.67669
0.0073	-4.56769
0.00735	-4.45736
0.0074	-4.34628
0.00745	-4.24115
0.0075	-4.1593
0.00755	-4.12716
0.0076	-4.1631
0.00765	-4.26983
0.0077	-4.43354
0.00775	-4.63571
0.0078	-4.85482
0.00785	-5.07083
0.0079	-5.2634
0.00795	-5.41386
0.008	-5.5076
0.00805	-5.54086
0.0081	-5.52211
0.00815	-5.47303
0.0082	-5.41673
0.00825	-5.3664
0.0083	-5.31773
0.00835	-5.25745
0.0084	-5.16937
0.00845	-5.05028
0.0085	-4.91235
0.00855	-4.78548
0.0086	-4.7031
0.00865	-4.69485
0.0087	-4.77671
0.00875	-4.94629
0.0088	-5.17435
0.00885	-5.40824
0.0089	-5.58705
0.00895	-5.66794
0.009	-5.64161
0.00905	-5.53553
0.0091	-5.39863
0.00915	-5.28374
0.0092	-5.22669
0.00925	-5.23776
0.0093	-5.30045
0.00935	-5.3827
0.0094	-5.4448
0.00945	-5.45183
0.0095	-5.38007
0.00955	-5.22902
0.0096	-5.01912
0.00965	-4.7885
0.0097	-4.57699
0.00975	-4.42058
0.0098	-4.33705
0.00985	-4.32183
0.0099	-4.34833
0.00995	-4.38121
0.01	-4.38742
0.01005	-4.35319
0.0101	-4.28556
0.01015	-4.20021
0.0102	-4.10469
0.01025	-3.99462
0.0103	-3.86962
0.01035	-3.75092
0.0104	-3.67549
0.01045	-3.66985
0.0105	-3.72758
0.01055	-3.81515
0.0106	-3.89793
0.01065	-3.9638
0.0107	-4.02767
0.01075	-4.11251
0.0108	-4.22862
0.01085	-4.36074
0.0109	-4.48728
0.01095	-4.59887
0.011	-4.70977
0.01105	-4.84274
0.0111	-5.00673
0.01115	-5.17699
0.0112	-5.30056
0.01125	-5.31489
0.0113	-5.18494
0.01135	-4.92712
0.0114	-4.61067
0.01145	-4.32549
0.0115	-4.15154
0.01155	-4.12673
0.0116	-4.23961
0.01165	-4.43767
0.0117	-4.64985
0.01175	-4.80893
0.0118	-4.87411
0.01185	-4.84309
0.0119	-4.74696
0.01195	-4.63231
0.012	-4.53712
0.01205	-4.48008
0.0121	-4.45388
0.01215	-4.43123
0.0122	-4.37143
0.01225	-4.24289
0.0123	-4.04096
0.01235	-3.80119
0.0124	-3.58578
0.01245	-3.45754
0.0125	-3.44627
0.01255	-3.54256
0.0126	-3.7068
0.01265	-3.88952
0.0127	-4.04377
0.01275	-4.13805
0.0128	-4.1668
0.01285	-4.1489
0.0129	-4.12047
0.01295	-4.11845
0.013	-4.16585
0.01305	-4.26209
0.0131	-4.38528
0.01315	-4.50106
0.0132	-4.57478
0.01325	-4.58067
0.0133	-4.51386
0.01335	-4.39361
0.0134	-4.25764
0.01345	-4.14126
0.0135	-4.06276
0.01355	-4.01441
0.0136	-3.97202
0.01365	-3.91531
0.0137	-3.85323
0.01375	-3.82759
0.0138	-3.89414
0.01385	-4.08563
0.0139	-4.38588
0.01395	-4.7275
0.014	-5.01763
0.01405	-5.1735
0.0141	-5.15101
0.01415	-4.95157
0.0142	-4.61499
0.01425	-4.20751
0.0143	-3.80756
0.01435	-3.48866
0.0144	-3.29847
0.01445	-3.24615
0.0145	-3.30312
0.01455	-3.41609
0.0146	-3.53218
0.01465	-3.61183
0.0147	-3.64363
0.01475	-3.64345
0.0148	-3.6518
0.01485	-3.71308
0.0149	-3.85404
0.01495	-4.06624
0.015	-4.31468
0.01505	-4.55783
0.0151	-4.76873
0.01515	-4.93852
0.0152	-5.07196
0.01525	-5.17153
0.0153	-5.23271
0.01535	-5.24101
0.0154	-5.18441
0.01545	-5.0597
0.0155	-4.88184
0.01555	-4.6844
0.0156	-4.51319
0.01565	-4.41072
0.0157	-4.39967
0.01575	-4.47547
0.0158	-4.61491
0.01585	-4.78653
0.0159	-4.95977
0.01595	-5.10637
0.016	-5.2002
0.01605	-5.21919
0.0161	-5.1508
0.01615	-5.0022
0.0162	-4.80481
0.01625	-4.61389
0.0163	-4.48946
0.01635	-4.46932
0.0164	-4.5448
0.01645	-4.65978
0.0165	-4.73761
0.01655	-4.72111
0.0166	-4.60604
0.01665	-4.44062
0.0167	-4.29242
0.01675	-4.21263
0.0168	-4.21789
0.01685	-4.29192
0.0169	-4.39818
0.01695	-4.49476
0.017	-4.55429
0.01705	-4.57748
0.0171	-4.58933
0.01715	-4.61897
0.0172	-4.67956
0.01725	-4.75811
0.0173	-4.82492
0.01735	-4.84587
0.0174	-4.79852
0.01745	-4.68651
0.0175	-4.53622
0.01755	-4.3802
0.0176	-4.24007
0.01765	-4.11768
0.0177	-4.00803
0.01775	-3.91034
0.0178	-3.83711
0.01785	-3.80805
0.0179	-3.83931
0.01795	-3.92891
0.018	-4.06172
0.01805	-4.21367
0.0181	-4.36571
0.01815	-4.49435
0.0182	-4.57931
0.01825	-4.60196
0.0183	-4.55964
0.01835	-4.46433
0.0184	-4.33824
0.01845	-4.20665
0.0185	-4.09783
0.01855	-4.03505
0.0186	-4.03223
0.01865	-4.08892
0.0187	-4.19531
0.01875	-4.33602
0.0188	-4.49685
0.01885	-4.66153
0.0189	-4.81811
0.01895	-4.95712
0.019	-5.07685
0.01905	-5.18369
0.0191	-5.28272
0.01915	-5.36689
0.0192	-5.40872
0.01925	-5.37725
0.0193	-5.25825
0.01935	-5.06712
0.0194	-4.84101
0.01945	-4.62216
0.0195	-4.4377
0.01955	-4.29325
0.0196	-4.16979
0.01965	-4.0367
0.0197	-3.86914
0.01975	-3.66842
0.0198	-3.46545
0.01985	-3.3119
0.0199	-3.25347
0.01995	-3.30835
0.02	-3.45574
0.02005	-3.6542
0.0201	-3.85936
0.02015	-4.03429
0.0202	-4.14574
0.02025	-4.1683
0.0203	-4.0992
0.02035	-3.96754
0.0204	-3.82813
0.02045	-3.73146
0.0205	-3.69759
0.02055	-3.71044
0.0206	-3.73598
0.02065	-3.7488
0.0207	-3.74314
0.02075	-3.72169
0.0208	-3.68459
0.02085	-3.6287
0.0209	-3.56386
0.02095	-3.51739
0.021	-3.5264
0.02105	-3.61127
0.0211	-3.75843
0.02115	-3.92353
0.0212	-4.05918
0.02125	-4.1382
0.0213	-4.16313
0.02135	-4.14793
0.0214	-4.10273
0.02145	-4.03299
0.0215	-3.95485
0.02155	-3.90009
0.0216	-3.90619
0.02165	-3.98858
0.0217	-4.12394
0.02175	-4.25741
0.0218	-4.33011
0.02185	-4.31273
0.0219	-4.21744
0.02195	-4.09295
0.022	-3.99735
0.02205	-3.97118
0.0221	-4.0164
0.02215	-4.10033
0.0222	-4.17729
0.02225	-4.21422
0.0223	-4.20199
0.02235	-4.155
0.0224	-4.10155
0.02245	-4.07452
0.0225	-4.09225
0.02255	-4.15418
0.0226	-4.23932
0.02265	-4.32675
0.0227	-4.40468
0.02275	-4.47943
0.0228	-4.5676
0.02285	-4.68417
0.0229	-4.82804
0.02295	-4.9787
0.023	-5.10129
0.02305	-5.16166
0.0231	-5.13212
0.02315	-5.00109
0.0232	-4.78097
0.02325	-4.51047
0.0233	-4.24261
0.02335	-4.0246
0.0234	-3.87935
0.02345	-3.803
0.0235	-3.77438
0.02355	-3.77168
0.0236	-3.78767
0.02365	-3.83105
0.0237	-3.91696
0.02375	-4.04922
0.0238	-4.21554
0.02385	-4.38706
0.0239	-4.52914
0.02395	-4.60884
0.024	-4.60923
0.02405	-4.53403
0.0241	-4.40815
0.02415	-4.26855
0.0242	-4.15724
0.02425	-4.10891
0.0243	-4.14034
0.02435	-4.23697
0.0244	-4.36122
0.02445	-4.46436
0.0245	-4.50756
0.02455	-4.46579
0.0246	-4.33692
0.02465	-4.13847
0.0247	-3.90391
0.02475	-3.67143
0.0248	-3.47877
0.02485	-3.35678
0.0249	-3.32742
0.02495	-3.39159
0.025	-3.53153
0.02505	-3.71901
0.0251	-3.92832
0.02515	-4.13655
0.0252	-4.31527
0.02525	-4.43021
0.0253	-4.45493
0.02535	-4.38405
0.0254	-4.24009
0.02545	-4.07048
0.0255	-3.93613
0.02555	-3.89112
0.0256	-3.96387
0.02565	-4.14362
0.0257	-4.38715
0.02575	-4.63561
0.0258	-4.83861
0.02585	-4.96603
0.0259	-5.0129
0.02595	-4.98904
0.026	-4.91272
0.02605	-4.80492
0.0261	-4.68771
0.02615	-4.5772
0.0262	-4.47877
0.02625	-4.39036
0.0263	-4.3131
0.02635	-4.25385
0.0264	-4.2237
0.02645	-4.22602
0.0265	-4.2539
0.02655	-4.28703
0.0266	-4.29883
0.02665	-4.26767
0.0267	-4.18778
0.02675	-4.07393
0.0268	-3.95303
0.02685	-3.85113
0.0269	-3.78167
0.02695	-3.7458
0.027	-3.73665
0.02705	-3.75225
0.0271	-3.80021
0.02715	-3.89151
0.0272	-4.02883
0.02725	-4.20097
0.0273	-4.38246
0.02735	-4.53966
0.0274	-4.63121
0.02745	-4.62379
0.0275	-4.50391
0.02755	-4.29146
0.0276	-4.03122
0.02765	-3.78168
0.0277	-3.59765
0.02775	-3.52829
0.0278	-3.60353
0.02785	-3.82181
0.0279	-4.13864
0.02795	-4.47442
0.028	-4.74152
0.02805	-4.87918
0.0281	-4.87087
0.02815	-4.74135
0.0282	-4.53537
0.02825	-4.29249
0.0283	-4.03777
0.02835	-3.78299
0.0284	-3.54556
0.02845	-3.35428
0.0285	-3.24954
0.02855	-3.26113
0.0286	-3.39519
0.02865	-3.62553
0.0287	-3.90631
0.02875	-4.17985
0.0288	-4.39463
0.02885	-4.51454
0.0289	-4.52931
0.02895	-4.45249
0.029	-4.31989
0.02905	-4.18153
0.0291	-4.08561
0.02915	-4.06079
0.0292	-4.09844
0.02925	-4.1593
0.0293	-4.18894
0.02935	-4.15405
0.0294	-4.0553
0.02945	-3.92632
0.0295	-3.80862
0.02955	-3.73451
0.0296	-3.7179
0.02965	-3.76345
0.0297	-3.865
0.02975	-4.00262
0.0298	-4.1395
0.02985	-4.23611
0.0299	-4.26544
0.02995	-4.22783
0.03	-4.14398
0.03005	-4.04813
0.0301	-3.9748
0.03015	-3.95433
0.0302	-4.0057
0.03025	-4.13086
0.0303	-4.31217
0.03035	-4.5184
0.0304	-4.7155
0.03045	-4.87298
0.0305	-4.96457
0.03055	-4.96853
0.0306	-4.87348
0.03065	-4.69095
0.0307	-4.45232
0.03075	-4.20412
0.0308	-3.98863
0.03085	-3.83316
0.0309	-3.74815
0.03095	-3.73374
0.031	-3.78945
0.03105	-3.91092
0.0311	-4.08441
0.03115	-4.28448
0.0312	-4.4782
0.03125	-4.64106
0.0313	-4.76165
0.03135	-4.84398
0.0314	-4.90089
0.03145	-4.94984
0.0315	-5.00215
0.03155	-5.05751
0.0316	-5.10117
0.03165	-5.10794
0.0317	-5.05672
0.03175	-4.94126
0.0318	-4.77383
0.03185	-4.57923
0.0319	-4.38612
0.03195	-4.22421
0.032	-4.11976
0.03205	-4.09173
0.0321	-4.13708
0.03215	-4.23049
0.0322	-4.3315
0.03225	-4.40008
0.0323	-4.41534
0.03235	-4.38741
0.0324	-4.34723
0.03245	-4.32841
0.0325	-4.34292
0.03255	-4.37778
0.0326	-4.40718
0.03265	-4.41431
0.0327	-4.39584
0.03275	-4.36343
0.0328	-4.33471
0.03285	-4.32527
0.0329	-4.33992
0.03295	-4.37641
0.033	-4.43276
0.03305	-4.50798
0.0331	-4.59729
0.03315	-4.68044
0.0332	-4.72791
0.03325	-4.71511
0.0333	-4.63461
0.03335	-4.50116
0.0334	-4.34208
0.03345	-4.18655
0.0335	-4.05423
0.03355	-3.95714
0.0336	-3.90671
0.03365	-3.91927
0.0337	-4.00544
0.03375	-4.16276
0.0338	-4.37175
0.03385	-4.60129
0.0339	-4.81206
0.03395	-4.96115
0.034	-5.00468
0.03405	-4.91633
0.0341	-4.6977
0.03415	-4.38693
0.0342	-4.04426
0.03425	-3.73595
0.0343	-3.50279
0.03435	-3.35034
0.0344	-3.25671
0.03445	-3.2032
0.0345	-3.19213
0.03455	-3.24491
0.0346	-3.37971
0.03465	-3.59764
0.0347	-3.87856
0.03475	-4.19201
0.0348	-4.50141
0.03485	-4.7668
0.0349	-4.94524
0.03495	-5.00158
0.035	-4.92692
0.03505	-4.75484
0.0351	-4.55081
0.03515	-4.38093
0.0352	-4.27891
0.03525	-4.24375
0.0353	-4.24819
0.03535	-4.2616
0.0354	-4.25591
0.03545	-4.21922
0.0355	-4.15506
0.03555	-4.08246
0.0356	-4.02232
0.03565	-3.98369
0.0357	-3.95648
0.03575	-3.92058
0.0358	-3.85973
0.03585	-3.77991
0.0359	-3.70957
0.03595	-3.67897
0.036	-3.69829
0.03605	-3.74647
0.0361	-3.78567
0.03615	-3.78003
0.0362	-3.71767
0.03625	-3.609
0.0363	-3.48082
0.03635	-3.35761
0.0364	-3.25899
0.03645	-3.1973
0.0365	-3.18413
0.03655	-3.22857
0.0366	-3.33815
0.03665	-3.5139
0.0367	-3.74676
0.03675	-4.01275
0.0368	-4.27911
0.03685	-4.50813
0.0369	-4.66945
0.03695	-4.74444
0.037	-4.73329
0.03705	-4.65645
0.0371	-4.54835
0.03715	-4.4505
0.0372	-4.3908
0.03725	-4.37721
0.0373	-4.39389
0.03735	-4.41405
0.0374	-4.40826
0.03745	-4.35485
0.0375	-4.24058
0.03755	-4.07013
0.0376	-3.86704
0.03765	-3.67026
0.0377	-3.51286
0.03775	-3.41333
0.0378	-3.37013
0.03785	-3.37742
0.0379	-3.43303
0.03795	-3.54622
0.038	-3.73438
0.03805	-4.01247
0.0381	-4.3722
0.03815	-4.76961
0.0382	-5.13328
0.03825	-5.39081
0.0383	-5.50164
0.03835	-5.47312
0.0384	-5.35595
0.03845	-5.21426
0.0385	-5.09344
0.03855	-4.99828
0.0386	-4.90103
0.03865	-4.76287
0.0387	-4.56289
0.03875	-4.30892
0.0388	-4.03377
0.03885	-3.77868
0.0389	-3.57688
0.03895	-3.44402
0.039	-3.38475
0.03905	-3.39929
0.0391	-3.48722
0.03915	-3.64339
0.0392	-3.85188
0.03925	-4.08298
0.0393	-4.29576
0.03935	-4.44779
0.0394	-4.50994
0.03945	-4.47442
0.0395	-4.358
0.03955	-4.19324
0.0396	-4.01917
0.03965	-3.86868
0.0397	-3.75957
0.03975	-3.69408
0.0398	-3.66921
0.03985	-3.68409
0.0399	-3.74058
0.03995	-3.83962
0.04	-3.97611
0.04005	-4.13919
0.0401	-4.31036
0.04015	-4.46479
0.0402	-4.57039
0.04025	-4.596
0.0403	-4.52419
0.04035	-4.36366
0.0404	-4.14637
0.04045	-3.91588
0.0405	-3.70815
0.04055	-3.54859
0.0406	-3.46036
0.04065	-3.46758
0.0407	-3.58341
0.04075	-3.79407
0.0408	-4.0541
0.04085	-4.29999
0.0409	-4.47518
0.04095	-4.55305
0.041	-4.54422
0.04105	-4.48767
0.0411	-4.42674
0.04115	-4.38874
0.0412	-4.37831
0.04125	-4.38751
0.0413	-4.40084
0.04135	-4.40446
0.0414	-4.38363
0.04145	-4.32895
0.0415	-4.23616
0.04155	-4.11182
0.0416	-3.9692
0.04165	-3.82564
0.0417	-3.69071
0.04175	-3.56694
0.0418	-3.45397
0.04185	-3.36014
0.0419	-3.29877
0.04195	-3.27757
0.042	-3.28695
0.04205	-3.30092
0.0421	-3.29058
0.04215	-3.24679
0.0422	-3.18728
0.04225	-3.15342
0.0423	-3.18386
0.04235	-3.29705
0.0424	-3.48599
0.04245	-3.73052
0.0425	-4.00491
0.04255	-4.27783
0.0426	-4.50914
0.04265	-4.65933
0.0427	-4.70035
0.04275	-4.62812
0.0428	-4.46372
0.04285	-4.24497
0.0429	-4.01703
0.04295	-3.82045
0.043	-3.68252
0.04305	-3.61858
0.0431	-3.62581
0.04315	-3.68744
0.0432	-3.77843
0.04325	-3.88083
0.0433	-3.98652
0.04335	-4.09742
0.0434	-4.22079
0.04345	-4.36482
0.0435	-4.52729
0.04355	-4.68616
0.0436	-4.80156
0.04365	-4.83746
0.0437	-4.79096
0.04375	-4.6993
0.0438	-4.62372
0.04385	-4.60726
0.0439	-4.64396
0.04395	-4.67652
0.044	-4.63256
0.04405	-4.47302
0.0441	-4.22064
0.04415	-3.94616
0.0442	-3.73681
0.04425	-3.65665
0.0443	-3.71784
0.04435	-3.87231
0.0444	-4.03255
0.04445	-4.11057
0.0445	-4.06152
0.04455	-3.89827
0.0446	-3.68317
0.04465	-3.49507
0.0447	-3.3913
0.04475	-3.38643
0.0448	-3.45833
0.04485	-3.5687
0.0449	-3.68881
0.04495	-3.8095
0.045	-3.93475
0.04505	-4.06678
0.0451	-4.19676
0.04515	-4.31243
0.0452	-4.40425
0.04525	-4.47176
0.0453	-4.51522
0.04535	-4.52857
0.0454	-4.49647
0.04545	-4.4051
0.0455	-4.25659
0.04555	-4.08075
0.0456	-3.92288
0.04565	-3.8212
0.0457	-3.78794
0.04575	-3.81293
0.0458	-3.87926
0.04585	-3.97979
0.0459	-4.10888
0.04595	-4.25
0.046	-4.36951
0.04605	-4.43451
0.0461	-4.4353
0.04615	-4.38856
0.0462	-4.32349
0.04625	-4.25903
0.0463	-4.19834
0.04635	-4.13124
0.0464	-4.05551
0.04645	-3.9893
0.0465	-3.97261
0.04655	-4.04212
0.0466	-4.20205
0.04665	-4.41634
0.0467	-4.63065
0.04675	-4.80038
0.0468	-4.90848
0.04685	-4.94978
0.0469	-4.91763
0.04695	-4.79792
0.047	-4.58876
0.04705	-4.31427
0.0471	-4.02375
0.04715	-3.76606
0.0472	-3.57129
0.04725	-3.44525
0.0473	-3.38344
0.04735	-3.38644
0.0474	-3.46524
0.04745	-3.63115
0.0475	-3.87167
0.04755	-4.14305
0.0476	-4.38307
0.04765	-4.53944
0.0477	-4.59114
0.04775	-4.55184
0.0478	-4.45926
0.04785	-4.35571
0.0479	-4.27555
0.04795	-4.2318
0.048	-4.21596
0.04805	-4.20073
0.0481	-4.15426
0.04815	-4.05863
0.0482	-3.92363
0.04825	-3.78258
0.0483	-3.67973
0.04835	-3.6463
0.0484	-3.68608
0.04845	-3.77125
0.0485	-3.86043
0.04855	-3.9209
0.0486	-3.95546
0.04865	-3.99853
0.0487	-4.09466
0.04875	-4.26718
0.0488	-4.5045
0.04885	-4.75946
0.0489	-4.96918
0.04895	-5.07618
0.049	-5.05306
0.04905	-4.90737
0.0491	-4.67946
0.04915	-4.42725
0.0492	-4.20891
0.04925	-4.0594
0.0493	-3.98038
0.04935	-3.94582
0.0494	-3.92245
0.04945	-3.88791
0.0495	-3.83287
0.04955	-3.75823
0.0496	-3.67482
0.04965	-3.60279
0.0497	-3.56597
0.04975	-3.57815
0.0498	-3.63613
0.04985	-3.71974
0.0499	-3.80347
0.04995	-3.87101
0.05	-3.92678
0.05005	-3.99541
0.0501	-4.10397
0.05015	-4.25497
0.0502	-4.41407
0.05025	-4.53043
0.0503	-4.56698
0.05035	-4.52316
0.0504	-4.43636
0.05045	-4.35713
0.0505	-4.32494
0.05055	-4.34841
0.0506	-4.40789
0.05065	-4.47267
0.0507	-4.52616
0.05075	-4.56866
0.0508	-4.60869
0.05085	-4.6465
0.0509	-4.67279
0.05095	-4.67583
0.051	-4.65477
0.05105	-4.62567
0.0511	-4.61442
0.05115	-4.63802
0.0512	-4.6942
0.05125	-4.7568
0.0513	-4.78743
0.05135	-4.74957
0.0514	-4.62699
0.05145	-4.43281
0.0515	-4.2133
0.05155	-4.02754
0.0516	-3.9202
0.05165	-3.90551
0.0517	-3.9662
0.05175	-4.06726
0.0518	-4.17525
0.05185	-4.26462
0.0519	-4.32022
0.05195	-4.3282
0.052	-4.27865
0.05205	-4.17069
0.0521	-4.02226
0.05215	-3.86575
0.0522	-3.73317
0.05225	-3.64412
0.0523	-3.60098
0.05235	-3.59786
0.0524	-3.63037
0.05245	-3.701
0.0525	-3.81514
0.05255	-3.97312
0.0526	-4.16016
0.05265	-4.34917
0.0527	-4.50789
0.05275	-4.61165
0.0528	-4.65211
0.05285	-4.64591
0.0529	-4.62893
0.05295	-4.63692
0.053	-4.68122
0.05305	-4.73672
0.0531	-4.75317
0.05315	-4.6823
0.0532	-4.50427
0.05325	-4.24491
0.0533	-3.96987
0.05335	-3.76389
0.0534	-3.69614
0.05345	-3.791
0.0535	-4.01018
0.05355	-4.26941
0.0536	-4.47752
0.05365	-4.58069
0.0537	-4.57801
0.05375	-4.50483
0.0538	-4.40335
0.05385	-4.30578
0.0539	-4.23353
0.05395	-4.19814
0.054	-4.2006
0.05405	-4.22447
0.0541	-4.24376
0.05415	-4.23122
0.0542	-4.17938
0.05425	-4.10327
0.0543	-4.03631
0.05435	-4.00645
0.0544	-4.02603
0.05445	-4.08653
0.0545	-4.17296
0.05455	-4.27202
0.0546	-4.37921
0.05465	-4.49583
0.0547	-4.62667
0.05475	-4.76829
0.0548	-4.90922
0.05485	-5.03395
0.0549	-5.13016
0.05495	-5.1932
0.055	-5.2244
0.05505	-5.22983
0.0551	-5.21219
0.05515	-5.16693
0.0552	-5.08132
0.05525	-4.94631
0.0553	-4.7678
0.05535	-4.57556
0.0554	-4.4146
0.05545	-4.33173
0.0555	-4.3459
0.05555	-4.43677
0.0556	-4.54842
0.05565	-4.62074
0.0557	-4.61932
0.05575	-4.54601
0.0558	-4.42242
0.05585	-4.27492
0.0559	-4.11968
0.05595	-3.96689
0.056	-3.82746
0.05605	-3.72541
0.0561	-3.69214
0.05615	-3.7532
0.0562	-3.90755
0.05625	-4.12658
0.0563	-4.36557
0.05635	-4.58173
0.0564	-4.7455
0.05645	-4.83553
0.0565	-4.8341
0.05655	-4.73302
0.0566	-4.54951
0.05665	-4.33552
0.0567	-4.16237
0.05675	-4.08901
0.0568	-4.13007
0.05685	-4.24544
0.0569	-4.36479
0.05695	-4.42516
0.057	-4.40466
0.05705	-4.3252
0.0571	-4.22954
0.05715	-4.15081
0.0572	-4.10142
0.05725	-4.07977
0.0573	-4.08498
0.05735	-4.1205
0.0574	-4.19275
0.05745	-4.29594
0.0575	-4.40802
0.05755	-4.49339
0.0576	-4.52801
0.05765	-4.5192
0.0577	-4.50547
0.05775	-4.53031
0.0578	-4.61278
0.05785	-4.73067
0.0579	-4.83369
0.05795	-4.87286
0.058	-4.82425
0.05805	-4.69367
0.0581	-4.51209
0.05815	-4.32519
0.0582	-4.18431
0.05825	-4.12655
0.0583	-4.15642
0.05835	-4.24275
0.0584	-4.33145
0.05845	-4.36827
0.0585	-4.32016
0.05855	-4.18708
0.0586	-4.00708
0.05865	-3.83981
0.0587	-3.73994
0.05875	-3.72861
0.0588	-3.79035
0.05885	-3.88588
0.0589	-3.97723
0.05895	-4.03614
0.059	-4.04797
0.05905	-4.01178
0.0591	-3.94501
0.05915	-3.88353
0.0592	-3.87045
0.05925	-3.93038
0.0593	-4.05298
0.05935	-4.19464
0.0594	-4.30318
0.05945	-4.34123
0.0595	-4.30131
0.05955	-4.20418
0.0596	-4.08559
0.05965	-3.97796
0.0597	-3.89621
0.05975	-3.83476
0.0598	-3.78122
0.05985	-3.73148
0.0599	-3.70058
0.05995	-3.71535
0.06	-3.79562
0.06005	-3.93768
0.0601	-4.10906
0.06015	-4.26788
0.0602	-4.39035
0.06025	-4.48384
0.0603	-4.57249
0.06035	-4.67023
0.0604	-4.76608
0.06045	-4.82755
0.0605	-4.81979
0.06055	-4.72355
0.0606	-4.5468
0.06065	-4.32485
0.0607	-4.10839
0.06075	-3.9478
0.0608	-3.87532
0.06085	-3.89675
0.0609	-3.98762
0.06095	-4.10413
0.061	-4.19494
0.06105	-4.21821
0.0611	-4.15278
0.06115	-4.0058
0.0612	-3.80687
0.06125	-3.60011
0.0613	-3.4252
0.06135	-3.31043
0.0614	-3.26542
0.06145	-3.28531
0.0615	-3.35648
0.06155	-3.46645
0.0616	-3.61004
0.06165	-3.78848
0.0617	-3.99709
0.06175	-4.21665
0.0618	-4.41054
0.06185	-4.53173
0.0619	-4.54962
0.06195	-4.46404
0.062	-4.31158
0.06205	-4.14274
0.0621	-3.99536
0.06215	-3.87844
0.0622	-3.78459
0.06225	-3.70926
0.0623	-3.67119
0.06235	-3.69756
0.0624	-3.80251
0.06245	-3.96764
0.0625	-4.15592
0.06255	-4.334
0.0626	-4.48643
0.06265	-4.6069
0.0627	-4.68389
0.06275	-4.69565
0.0628	-4.61932
0.06285	-4.45327
0.0629	-4.22918
0.06295	-4.00632
0.063	-3.84185
0.06305	-3.76917
0.0631	-3.78047
0.06315	-3.83977
0.0632	-3.898
0.06325	-3.92058
0.0633	-3.89919
0.06335	-3.85688
0.0634	-3.82258
0.06345	-3.81238
0.0635	-3.81431
0.06355	-3.79829
0.0636	-3.73315
0.06365	-3.61236
0.0637	-3.45645
0.06375	-3.30916
0.0638	-3.21925
0.06385	-3.23048
0.0639	-3.36889
0.06395	-3.63048
0.064	-3.97216
0.06405	-4.32687
0.0641	-4.63162
0.06415	-4.85073
0.0642	-4.97918
0.06425	-5.03842
0.0643	-5.059
0.06435	-5.06948
0.0644	-5.07678
0.06445	-5.05989
0.0645	-4.97314
0.06455	-4.77678
0.0646	-4.46283
0.06465	-4.07545
0.0647	-3.69721
0.06475	-3.42039
0.0648	-3.30872
0.06485	-3.37786
0.0649	-3.59448
0.06495	-3.89741
0.065	-4.21744
0.06505	-4.49518
0.0651	-4.68168
0.06515	-4.741
0.0652	-4.65815
0.06525	-4.45329
0.0653	-4.18096
0.06535	-3.91047
0.0654	-3.70021
0.06545	-3.58663
0.0655	-3.58337
0.06555	-3.68718
0.0656	-3.87878
0.06565	-4.12666
0.0657	-4.39265
0.06575	-4.63905
0.0658	-4.83988
0.06585	-4.98898
0.0659	-5.10072
0.06595	-5.19578
0.066	-5.28314
0.06605	-5.3559
0.0661	-5.40047
0.06615	-5.41249
0.0662	-5.40014
0.06625	-5.37888
0.0663	-5.3596
0.06635	-5.33874
0.0664	-5.29267
0.06645	-5.18228
0.0665	-4.9742
0.06655	-4.6589
0.0666	-4.26565
0.06665	-3.85591
0.0667	-3.50287
0.06675	-3.26473
0.0668	-3.16562
0.06685	-3.1902
0.0669	-3.30341
0.06695	-3.47204
0.067	-3.68098
0.06705	-3.92434
0.0671	-4.19001
0.06715	-4.44404
0.0672	-4.63322
0.06725	-4.71196
0.0673	-4.67667
0.06735	-4.57646
0.0674	-4.48844
0.06745	-4.47237
0.0675	-4.54106
0.06755	-4.66331
0.0676	-4.79332
0.06765	-4.90089
0.0677	-4.98672
0.06775	-5.07607
0.0678	-5.19209
0.06785	-5.33336
0.0679	-5.46661
0.06795	-5.54499
0.068	-5.53759
0.06805	-5.45547
0.0681	-5.34675
0.06815	-5.27003
0.0682	-5.25689
0.06825	-5.29108
0.0683	-5.32325
0.06835	-5.30304
0.0684	-5.20647
0.06845	-5.05222
0.0685	-4.88415
0.06855	-4.74633
0.0686	-4.65643
0.06865	-4.60473
0.0687	-4.56648
0.06875	-4.52789
0.0688	-4.49318
0.06885	-4.4815
0.0689	-4.51132
0.06895	-4.58571
0.069	-4.67999
0.06905	-4.74789
0.0691	-4.74385
0.06915	-4.65109
0.0692	-4.48927
0.06925	-4.30629
0.0693	-4.14965
0.06935	-4.04983
0.0694	-4.01157
0.06945	-4.0282
0.0695	-4.09841
0.06955	-4.22959
0.0696	-4.42004
0.06965	-4.63771
0.0697	-4.82325
0.06975	-4.91629
0.0698	-4.88821
0.06985	-4.75565
0.0699	-4.56993
0.06995	-4.38449
0.07	-4.23509
0.07005	-4.136
0.0701	-4.09633
0.07015	-4.12779
0.0702	-4.24246
0.07025	-4.4337
0.0703	-4.67251
0.07035	-4.90647
0.0704	-5.07989
0.07045	-5.14911
0.0705	-5.10422
0.07055	-4.96695
0.0706	-4.78214
0.07065	-4.60027
0.0707	-4.46493
0.07075	-4.40667
0.0708	-4.43612
0.07085	-4.54542
0.0709	-4.71431
0.07095	-4.91574
0.071	-5.12064
0.07105	-5.30127
0.0711	-5.43298
0.07115	-5.4923
0.0712	-5.46438
0.07125	-5.35228
0.0713	-5.17514
0.07135	-4.95774
0.0714	-4.71459
0.07145	-4.45018
0.0715	-4.16672
0.07155	-3.87686
0.0716	-3.60632
0.07165	-3.39208
0.0717	-3.27289
0.07175	-3.28122
0.0718	-3.42963
0.07185	-3.70212
0.0719	-4.05227
0.07195	-4.41185
0.072	-4.70871
0.07205	-4.8907
0.0721	-4.94163
0.07215	-4.8827
0.0722	-4.75714
0.07225	-4.61496
0.0723	-4.50205
0.07235	-4.45554
0.0724	-4.49804
0.07245	-4.63325
0.0725	-4.83502
0.07255	-5.04752
0.0726	-5.1956
0.07265	-5.22096
0.0727	-5.10941
0.07275	-4.89766
0.0728	-4.64819
0.07285	-4.41519
0.0729	-4.22537
0.07295	-4.08569
0.073	-3.99981
0.07305	-3.97914
0.0731	-4.02951
0.07315	-4.13955
0.0732	-4.2778
0.07325	-4.40808
0.0733	-4.50267
0.07335	-4.54874
0.0734	-4.54302
0.07345	-4.491
0.0735	-4.40839
0.07355	-4.31589
0.0736	-4.22999
0.07365	-4.15958
0.0737	-4.10227
0.07375	-4.05079
0.0738	-3.99719
0.07385	-3.93858
0.0739	-3.87883
0.07395	-3.82881
0.074	-3.79809
0.07405	-3.79377
0.0741	-3.81895
0.07415	-3.87124
0.0742	-3.93685
0.07425	-3.99373
0.0743	-4.0208
0.07435	-4.01443
0.0744	-3.98953
0.07445	-3.97268
0.0745	-3.98276
0.07455	-4.01842
0.0746	-4.05537
0.07465	-4.05965
0.0747	-4.00841
0.07475	-3.90419
0.0748	-3.77429
0.07485	-3.66426
0.0749	-3.62101
0.07495	-3.67599
0.075	-3.8252
0.07505	-4.02701
0.0751	-4.21742
0.07515	-4.33568
0.0752	-4.34992
0.07525	-4.26995
0.0753	-4.14634
0.07535	-4.04654
0.0754	-4.02018
0.07545	-4.06985
0.0755	-4.15578
0.07555	-4.22553
0.0756	-4.24664
0.07565	-4.21992
0.0757	-4.16952
0.07575	-4.11711
0.0758	-4.06646
0.07585	-4.00529
0.0759	-3.92419
0.07595	-3.83191
0.076	-3.75294
0.07605	-3.71439
0.0761	-3.72768
0.07615	-3.78548
0.0762	-3.86271
0.07625	-3.93289
0.0763	-3.97456
0.07635	-3.97749
0.0764	-3.9397
0.07645	-3.86509
0.0765	-3.76321
0.07655	-3.65083
0.0766	-3.54535
0.07665	-3.46338
0.0767	-3.41238
0.07675	-3.38601
0.0768	-3.36397
0.07685	-3.32462
0.0769	-3.26305
0.07695	-3.19839
0.077	-3.15999
0.07705	-3.1696
0.0771	-3.22647
0.07715	-3.31237
0.0772	-3.40657
0.07725	-3.50353
0.0773	-3.61099
0.07735	-3.74033
0.0774	-3.89017
0.07745	-4.03982
0.0775	-4.1589
0.07755	-4.2252
0.0776	-4.23921
0.07765	-4.2197
0.0777	-4.19007
0.07775	-4.16413
0.0778	-4.13927
0.07785	-4.1
0.0779	-4.03344
0.07795	-3.93776
0.078	-3.82642
0.07805	-3.72167
0.0781	-3.65361
0.07815	-3.64875
0.0782	-3.72134
0.07825	-3.862
0.0783	-4.04468
0.07835	-4.23067
0.0784	-4.38018
0.07845	-4.45357
0.0785	-4.42487
0.07855	-4.2897
0.0786	-4.07395
0.07865	-3.8236
0.0787	-3.58971
0.07875	-3.41417
0.0788	-3.33065
0.07885	-3.36147
0.0789	-3.50697
0.07895	-3.7363
0.079	-3.99135
0.07905	-4.21076
0.0791	-4.35547
0.07915	-4.42169
0.0792	-4.42741
0.07925	-4.39453
0.0793	-4.3325
0.07935	-4.23981
0.0794	-4.11067
0.07945	-3.95173
0.0795	-3.78233
0.07955	-3.6356
0.0796	-3.54437
0.07965	-3.52916
0.0797	-3.5879
0.07975	-3.70369
0.0798	-3.84753
0.07985	-3.9851
0.0799	-4.08406
0.07995	-4.11914
0.08	-4.08204
0.08005	-3.99112
0.0801	-3.88724
0.08015	-3.81284
0.0802	-3.7908
0.08025	-3.81455
0.0803	-3.86154
0.08035	-3.91301
0.0804	-3.96485
0.08045	-4.02224
0.0805	-4.08532
0.08055	-4.14238
0.0806	-4.18008
0.08065	-4.19727
0.0807	-4.20835
0.08075	-4.23126
0.0808	-4.27481
0.08085	-4.3313
0.0809	-4.38276
0.08095	-4.41319
0.081	-4.41689
0.08105	-4.39237
0.0811	-4.33401
0.08115	-4.22789
0.0812	-4.06754
0.08125	-3.86598
0.0813	-3.6585
0.08135	-3.49404
0.0814	-3.42028
0.08145	-3.47248
0.0815	-3.65335
0.08155	-3.91662
0.0816	-4.17767
0.08165	-4.34822
0.0817	-4.37772
0.08175	-4.27648
0.0818	-4.10146
0.08185	-3.92384
0.0819	-3.79355
0.08195	-3.72641
0.082	-3.71487
0.08205	-3.74628
0.0821	-3.81458
0.08215	-3.91887
0.0822	-4.05693
0.08225	-4.22417
0.0823	-4.40622
0.08235	-4.5755
0.0824	-4.68948
0.08245	-4.70487
0.0825	-4.59864
0.08255	-4.38189
0.0826	-4.09817
0.08265	-3.81243
0.0827	-3.58492
0.08275	-3.4535
0.0828	-3.42426
0.08285	-3.48202
0.0829	-3.59616
0.08295	-3.72696
0.083	-3.82902
0.08305	-3.87099
0.0831	-3.8498
0.08315	-3.79633
0.0832	-3.75211
0.08325	-3.74457
0.0833	-3.7702
0.08335	-3.80288
0.0834	-3.81224
0.08345	-3.78693
0.0835	-3.74234
0.08355	-3.71552
0.0836	-3.74082
0.08365	-3.83292
0.0837	-3.98602
0.08375	-4.18205
0.0838	-4.40008
0.08385	-4.615
0.0839	-4.80061
0.08395	-4.93118
0.084	-4.98586
0.08405	-4.95711
0.0841	-4.8547
0.08415	-4.7069
0.0842	-4.5479
0.08425	-4.40783
0.0843	-4.30531
0.08435	-4.25354
0.0844	-4.2618
0.08445	-4.33328
0.0845	-4.45855
0.08455	-4.61408
0.0846	-4.76488
0.08465	-4.87537
0.0847	-4.91977
0.08475	-4.89014
0.0848	-4.79402
0.08485	-4.6394
0.0849	-4.43158
0.08495	-4.17491
0.085	-3.88442
0.08505	-3.58872
0.0851	-3.33112
0.08515	-3.15443
0.0852	-3.08586
0.08525	-3.11709
0.0853	-3.20844
0.08535	-3.31022
0.0854	-3.39183
0.08545	-3.45136
0.0855	-3.50728
0.08555	-3.57635
0.0856	-3.66601
0.08565	-3.76721
0.0857	-3.86191
0.08575	-3.92972
0.0858	-3.96042
0.08585	-3.96061
0.0859	-3.95178
0.08595	-3.9563
0.086	-3.9775
0.08605	-3.99133
0.0861	-3.96313
0.08615	-3.86869
0.0862	-3.71015
0.08625	-3.51013
0.0863	-3.30171
0.08635	-3.11937
0.0864	-2.99929
0.08645	-2.9719
0.0865	-3.05319
0.08655	-3.2337
0.0866	-3.47639
0.08665	-3.72656
0.0867	-3.93009
0.08675	-4.05641
0.0868	-4.10797
0.08685	-4.11815
0.0869	-4.13184
0.08695	-4.18514
0.087	-4.28758
0.08705	-4.41845
0.0871	-4.54007
0.08715	-4.61999
0.0872	-4.64243
0.08725	-4.60953
0.0873	-4.53132
0.08735	-4.4184
0.0874	-4.27911
0.08745	-4.12492
0.0875	-3.96957
0.08755	-3.82754
0.0876	-3.70503
0.08765	-3.60412
0.0877	-3.53118
0.08775	-3.49794
0.0878	-3.51879
0.08785	-3.59654
0.0879	-3.72273
0.08795	-3.88273
0.088	-4.0605
0.08805	-4.23233
0.0881	-4.36438
0.08815	-4.41802
0.0882	-4.37083
0.08825	-4.23321
0.0883	-4.05233
0.08835	-3.88747
0.0884	-3.77966
0.08845	-3.73437
0.0885	-3.7347
0.08855	-3.75316
0.0886	-3.77041
0.08865	-3.77528
0.0887	-3.76897
0.08875	-3.75381
0.0888	-3.72876
0.08885	-3.68569
0.0889	-3.6186
0.08895	-3.52982
0.089	-3.43529
0.08905	-3.35525
0.0891	-3.31119
0.08915	-3.31611
0.0892	-3.36649
0.08925	-3.43778
0.0893	-3.49572
0.08935	-3.50978
0.0894	-3.46978
0.08945	-3.38791
0.0895	-3.29862
0.08955	-3.24474
0.0896	-3.26441
0.08965	-3.37325
0.0897	-3.55974
0.08975	-3.78745
0.0898	-4.00825
0.08985	-4.18031
0.0899	-4.28802
0.08995	-4.34083
0.09	-4.35705
0.09005	-4.34169
0.0901	-4.28671
0.09015	-4.18277
0.0902	-4.0416
0.09025	-3.89618
0.0903	-3.79225
0.09035	-3.76629
0.0904	-3.83094
0.09045	-3.96631
0.0905	-4.13213
0.09055	-4.28654
0.0906	-4.40246
0.09065	-4.47323
0.0907	-4.50689
0.09075	-4.51294
0.0908	-4.49643
0.09085	-4.45438
0.0909	-4.3875
0.09095	-4.30471
0.091	-4.22391
0.09105	-4.16205
0.0911	-4.12578
0.09115	-4.10769
0.0912	-4.09183
0.09125	-4.06313
0.0913	-4.02237
0.09135	-3.99122
0.0914	-3.99985
0.09145	-4.06139
0.0915	-4.15633
0.09155	-4.23865
0.0916	-4.26487
0.09165	-4.22058
0.0917	-4.13088
0.09175	-4.04827
0.0918	-4.01865
0.09185	-4.05227
0.0919	-4.12134
0.09195	-4.18582
0.092	-4.22245
0.09205	-4.23743
0.0921	-4.25341
0.09215	-4.29183
0.0922	-4.36158
0.09225	-4.4591
0.0923	-4.56495
0.09235	-4.64999
0.0924	-4.681
0.09245	-4.62957
0.0925	-4.48613
0.09255	-4.26712
0.0926	-4.01612
0.09265	-3.78829
0.0927	-3.62741
0.09275	-3.54523
0.0928	-3.52155
0.09285	-3.51221
0.0929	-3.47479
0.09295	-3.38945
0.093	-3.27487
0.09305	-3.17669
0.0931	-3.14669
0.09315	-3.21368
0.0932	-3.37645
0.09325	-3.60211
0.0933	-3.84583
0.09335	-4.06885
0.0934	-4.25354
0.09345	-4.40061
0.0935	-4.51767
0.09355	-4.60071
0.0936	-4.63098
0.09365	-4.5831
0.0937	-4.44653
0.09375	-4.23712
0.0938	-3.99648
0.09385	-3.77338
0.0939	-3.61177
0.09395	-3.53859
0.094	-3.56235
0.09405	-3.66805
0.0941	-3.82255
0.09415	-3.98648
0.0942	-4.1255
0.09425	-4.2194
0.0943	-4.26156
0.09435	-4.25683
0.0944	-4.21967
0.09445	-4.16993
0.0945	-4.1291
0.09455	-4.11516
0.0946	-4.13214
0.09465	-4.16549
0.0947	-4.18742
0.09475	-4.17374
0.0948	-4.12296
0.09485	-4.06522
0.0949	-4.04733
0.09495	-4.11085
0.095	-4.25781
0.09505	-4.44705
0.0951	-4.60703
0.09515	-4.67783
0.0952	-4.63456
0.09525	-4.50271
0.0953	-4.34325
0.09535	-4.22587
0.0954	-4.19601
0.09545	-4.25958
0.0955	-4.38367
0.09555	-4.51602
0.0956	-4.60692
0.09565	-4.63143
0.0957	-4.59701
0.09575	-4.53075
0.0958	-4.45936
0.09585	-4.39187
0.0959	-4.32343
0.09595	-4.24618
0.096	-4.16656
0.09605	-4.10555
0.0961	-4.09303
0.09615	-4.14239
0.0962	-4.23874
0.09625	-4.33619
0.0963	-4.38063
0.09635	-4.32893
0.0964	-4.17193
0.09645	-3.94192
0.0965	-3.7102
0.09655	-3.56844
0.0966	-3.59774
0.09665	-3.84063
0.0967	-4.28357
0.09675	-4.8601
0.0968	-5.47408
0.09685	-6.03003
0.0969	-6.46109
0.09695	-6.74071
0.097	-6.88007
0.09705	-6.92055
0.0971	-6.91778
0.09715	-6.92602
0.0972	-6.97162
0.09725	-7.03994
0.0973	-7.08
0.09735	-7.02948
0.0974	-6.85029
0.09745	-6.55298
0.0975	-6.19635
0.09755	-5.86467
0.0976	-5.63439
0.09765	-5.54662
0.0977	-5.59039
0.09775	-5.70388
0.0978	-5.8015
0.09785	-5.81588
0.0979	-5.7261
0.09795	-5.55365
0.098	-5.33803
0.09805	-5.11246
0.0981	-4.89768
0.09815	-4.69744
0.0982	-4.50947
0.09825	-4.32793
0.0983	-4.14832
0.09835	-3.9703
0.0984	-3.79542
0.09845	-3.63358
0.0985	-3.50585
0.09855	-3.44024
0.0986	-3.45748
0.09865	-3.55872
0.0987	-3.72945
0.09875	-3.94903
0.0988	-4.19418
0.09885	-4.43338
0.0989	-4.62616
0.09895	-4.72949
0.099	-4.71988
0.09905	-4.60764
0.0991	-4.44044
0.09915	-4.28015
0.0992	-4.17525
0.09925	-4.1442
0.0993	-4.18265
0.09935	-4.27299
0.0994	-4.38995
0.09945	-4.49489
0.0995	-4.54596
0.09955	-4.51548
0.0996	-4.40903
0.09965	-4.26861
0.0997	-4.15565
0.09975	-4.12188
0.0998	-4.18604
0.09985	-4.31919
0.0999	-4.46128
0.09995	-4.54673
[truncated: 37,971 more rows]

## Sheet: Trace_Ipsi
0	-2.49717
5e-05	-2.35199
0.0001	-2.33561
0.00015	-2.42226
0.0002	-2.57337
0.00025	-2.75099
0.0003	-2.93015
0.00035	-3.10541
0.0004	-3.29054
0.00045	-3.50473
0.0005	-3.75721
0.00055	-4.02992
0.0006	-4.27908
0.00065	-4.45107
0.0007	-4.50811
0.00075	-4.44623
0.0008	-4.2936
0.00085	-4.08701
0.0009	-3.85606
0.00095	-3.62156
0.001	-3.40086
0.00105	-3.2126
0.0011	-3.07134
0.00115	-2.9793
0.0012	-2.92124
0.00125	-2.87977
0.0013	-2.85019
0.00135	-2.84845
0.0014	-2.90176
0.00145	-3.02782
0.0015	-3.21809
0.00155	-3.43296
0.0016	-3.61556
0.00165	-3.70956
0.0017	-3.68354
0.00175	-3.5388
0.0018	-3.30659
0.00185	-3.03594
0.0019	-2.78472
0.00195	-2.60573
0.002	-2.5372
0.00205	-2.58557
0.0021	-2.72402
0.00215	-2.90252
0.0022	-3.06783
0.00225	-3.18051
0.0023	-3.22528
0.00235	-3.20344
0.0024	-3.12537
0.00245	-3.00933
0.0025	-2.88718
0.00255	-2.80275
0.0026	-2.8005
0.00265	-2.90685
0.0027	-3.11521
0.00275	-3.38054
0.0028	-3.6259
0.00285	-3.76474
0.0029	-3.73651
0.00295	-3.53815
0.003	-3.22866
0.00305	-2.90713
0.0031	-2.67253
0.00315	-2.59053
0.0032	-2.67089
0.00325	-2.87705
0.0033	-3.14883
0.00335	-3.43393
0.0034	-3.6969
0.00345	-3.91853
0.0035	-4.08479
0.00355	-4.1841
0.0036	-4.20727
0.00365	-4.15346
0.0037	-4.03529
0.00375	-3.88279
0.0038	-3.7331
0.00385	-3.6171
0.0039	-3.541
0.00395	-3.48416
0.004	-3.41452
0.00405	-3.31144
0.0041	-3.17832
0.00415	-3.04321
0.0042	-2.93272
0.00425	-2.85753
0.0043	-2.80725
0.00435	-2.766
0.0044	-2.72852
0.00445	-2.70308
0.0045	-2.70105
0.00455	-2.73209
0.0046	-2.79639
0.00465	-2.88796
0.0047	-2.99066
0.00475	-3.09078
0.0048	-3.181
0.00485	-3.26642
0.0049	-3.35979
0.00495	-3.47292
0.005	-3.60054
0.00505	-3.71616
0.0051	-3.7752
0.00515	-3.74029
0.0052	-3.61321
0.00525	-3.44539
0.0053	-3.3129
0.00535	-3.27404
0.0054	-3.33225
0.00545	-3.44157
0.0055	-3.5373
0.00555	-3.57607
0.0056	-3.55861
0.00565	-3.51835
0.0057	-3.4937
0.00575	-3.49905
0.0058	-3.52126
0.00585	-3.53696
0.0059	-3.53541
0.00595	-3.52665
0.006	-3.53579
0.00605	-3.57701
0.0061	-3.63678
0.00615	-3.67868
0.0062	-3.66608
0.00625	-3.58901
0.0063	-3.46821
0.00635	-3.33946
0.0064	-3.23586
0.00645	-3.17341
0.0065	-3.15429
0.00655	-3.16789
0.0066	-3.19616
0.00665	-3.21946
0.0067	-3.22484
0.00675	-3.2123
0.0068	-3.19847
0.00685	-3.20119
0.0069	-3.2265
0.00695	-3.26043
0.007	-3.28262
0.00705	-3.28036
0.0071	-3.25651
0.00715	-3.22827
0.0072	-3.21199
0.00725	-3.22191
0.0073	-3.25808
0.00735	-3.30877
0.0074	-3.34923
0.00745	-3.35276
0.0075	-3.30402
0.00755	-3.2064
0.0076	-3.08285
0.00765	-2.96094
0.0077	-2.86683
0.00775	-2.82364
0.0078	-2.85076
0.00785	-2.95296
0.0079	-3.10906
0.00795	-3.26496
0.008	-3.35443
0.00805	-3.3256
0.0081	-3.17399
0.00815	-2.94105
0.0082	-2.6938
0.00825	-2.49151
0.0083	-2.36645
0.00835	-2.32588
0.0084	-2.3615
0.00845	-2.45747
0.0085	-2.59316
0.00855	-2.75035
0.0086	-2.91203
0.00865	-3.06567
0.0087	-3.19394
0.00875	-3.27748
0.0088	-3.29368
0.00885	-3.23216
0.0089	-3.10937
0.00895	-2.97555
0.009	-2.89372
0.00905	-2.90463
0.0091	-2.99669
0.00915	-3.1114
0.0092	-3.17662
0.00925	-3.15102
0.0093	-3.04814
0.00935	-2.9242
0.0094	-2.84884
0.00945	-2.86937
0.0095	-3.00078
0.00955	-3.22254
0.0096	-3.49546
0.00965	-3.7713
0.0097	-4.00694
0.00975	-4.16463
0.0098	-4.2116
0.00985	-4.12344
0.0099	-3.89768
0.00995	-3.56228
0.01	-3.17934
0.01005	-2.82643
0.0101	-2.57743
0.01015	-2.479
0.0102	-2.53829
0.01025	-2.72116
0.0103	-2.96107
0.01035	-3.17502
0.0104	-3.29353
0.01045	-3.28493
0.0105	-3.16822
0.01055	-2.99473
0.0106	-2.81958
0.01065	-2.67494
0.0107	-2.56885
0.01075	-2.49094
0.0108	-2.42439
0.01085	-2.34857
0.0109	-2.24698
0.01095	-2.10775
0.011	-1.93271
0.01105	-1.74906
0.0111	-1.61387
0.01115	-1.59487
0.0112	-1.74048
0.01125	-2.05046
0.0113	-2.47514
0.01135	-2.93392
0.0114	-3.3433
0.01145	-3.64152
0.0115	-3.80766
0.01155	-3.86428
0.0116	-3.86205
0.01165	-3.85251
0.0117	-3.86256
0.01175	-3.88743
0.0118	-3.90362
0.01185	-3.89251
0.0119	-3.85529
0.01195	-3.80793
0.012	-3.75846
0.01205	-3.69424
0.0121	-3.59167
0.01215	-3.44188
0.0122	-3.26804
0.01225	-3.11912
0.0123	-3.04357
0.01235	-3.06601
0.0124	-3.17252
0.01245	-3.31971
0.0125	-3.45415
0.01255	-3.53789
0.0126	-3.56156
0.01265	-3.5418
0.0127	-3.50482
0.01275	-3.47061
0.0128	-3.44078
0.01285	-3.40598
0.0129	-3.35881
0.01295	-3.31099
0.013	-3.29257
0.01305	-3.33321
0.0131	-3.44319
0.01315	-3.6066
0.0132	-3.7875
0.01325	-3.95026
0.0133	-4.06876
0.01335	-4.1399
0.0134	-4.17398
0.01345	-4.18622
0.0135	-4.17914
0.01355	-4.14079
0.0136	-4.05259
0.01365	-3.90498
0.0137	-3.70487
0.01375	-3.47378
0.0138	-3.24354
0.01385	-3.04591
0.0139	-2.91056
0.01395	-2.85607
0.014	-2.88939
0.01405	-2.98888
0.0141	-3.1064
0.01415	-3.17816
0.0142	-3.15457
0.01425	-3.0238
0.0143	-2.82193
0.01435	-2.61002
0.0144	-2.44796
0.01445	-2.36105
0.0145	-2.33633
0.01455	-2.33886
0.0146	-2.34413
0.01465	-2.35552
0.0147	-2.39935
0.01475	-2.50353
0.0148	-2.67351
0.01485	-2.88942
0.0149	-3.11271
0.01495	-3.30458
0.015	-3.43619
0.01505	-3.49512
0.0151	-3.48372
0.01515	-3.42379
0.0152	-3.35159
0.01525	-3.30919
0.0153	-3.31981
0.01535	-3.38365
0.0154	-3.47731
0.01545	-3.57242
0.0155	-3.64437
0.01555	-3.67594
0.0156	-3.66258
0.01565	-3.60891
0.0157	-3.53013
0.01575	-3.44405
0.0158	-3.37306
0.01585	-3.33352
0.0159	-3.32648
0.01595	-3.33375
0.016	-3.3278
0.01605	-3.28878
0.0161	-3.22235
0.01615	-3.16043
0.0162	-3.14507
0.01625	-3.2035
0.0163	-3.32893
0.01635	-3.48094
0.0164	-3.6007
0.01645	-3.63235
0.0165	-3.53837
0.01655	-3.31914
0.0166	-3.01581
0.01665	-2.7031
0.0167	-2.45962
0.01675	-2.3413
0.0168	-2.364
0.01685	-2.50672
0.0169	-2.72503
0.01695	-2.96806
0.017	-3.19622
0.01705	-3.38639
0.0171	-3.53399
0.01715	-3.64868
0.0172	-3.7495
0.01725	-3.84868
0.0173	-3.94359
0.01735	-4.01211
0.0174	-4.02886
0.01745	-3.97801
0.0175	-3.86331
0.01755	-3.7045
0.0176	-3.53424
0.01765	-3.38663
0.0177	-3.28999
0.01775	-3.26106
0.0178	-3.30027
0.01785	-3.3866
0.0179	-3.47918
0.01795	-3.52864
0.018	-3.49886
0.01805	-3.3804
0.0181	-3.19284
0.01815	-2.9834
0.0182	-2.81297
0.01825	-2.74215
0.0183	-2.80732
0.01835	-3.00608
0.0184	-3.29372
0.01845	-3.60651
0.0185	-3.88212
0.01855	-4.07994
0.0186	-4.18078
0.01865	-4.18009
0.0187	-4.07882
0.01875	-3.89079
0.0188	-3.65183
0.01885	-3.42098
0.0189	-3.25766
0.01895	-3.19835
0.019	-3.23953
0.01905	-3.34516
0.0191	-3.45865
0.01915	-3.52553
0.0192	-3.50905
0.01925	-3.40532
0.0193	-3.24288
0.01935	-3.07368
0.0194	-2.95318
0.01945	-2.91955
0.0195	-2.97779
0.01955	-3.10108
0.0196	-3.2443
0.01965	-3.36551
0.0197	-3.44202
0.01975	-3.47665
0.0198	-3.4921
0.01985	-3.52209
0.0199	-3.59595
0.01995	-3.72369
0.02	-3.88122
0.02005	-4.01461
0.0201	-4.05988
0.02015	-3.97334
0.0202	-3.76039
0.02025	-3.47972
0.0203	-3.21491
0.02035	-3.03645
0.0204	-2.97106
0.02045	-2.99832
0.0205	-3.06671
0.02055	-3.12108
0.0206	-3.12327
0.02065	-3.06736
0.0207	-2.97223
0.02075	-2.86774
0.0208	-2.77676
0.02085	-2.71519
0.0209	-2.69352
0.02095	-2.71955
0.021	-2.79181
0.02105	-2.90021
0.0211	-3.03093
0.02115	-3.17438
0.0212	-3.32863
0.02125	-3.49319
0.0213	-3.66455
0.02135	-3.83106
0.0214	-3.97825
0.02145	-4.09687
0.0215	-4.19166
0.02155	-4.27482
0.0216	-4.36159
0.02165	-4.45453
0.0217	-4.54264
0.02175	-4.59538
0.0218	-4.57667
0.02185	-4.46101
0.0219	-4.25782
0.02195	-4.00948
0.022	-3.77692
0.02205	-3.60717
0.0221	-3.51925
0.02215	-3.49791
0.0222	-3.50365
0.02225	-3.49529
0.0223	-3.44906
0.02235	-3.372
0.0224	-3.29658
0.02245	-3.26825
0.0225	-3.32592
0.02255	-3.48514
0.0226	-3.72591
0.02265	-3.99689
0.0227	-4.23316
0.02275	-4.38956
0.0228	-4.45224
0.02285	-4.44624
0.0229	-4.41415
0.02295	-4.39565
0.023	-4.40411
0.02305	-4.42616
0.0231	-4.43242
0.02315	-4.40093
0.0232	-4.33223
0.02325	-4.25034
0.0233	-4.18701
0.02335	-4.16197
0.0234	-4.17554
0.02345	-4.21637
0.0235	-4.27481
0.02355	-4.34865
0.0236	-4.44508
0.02365	-4.57513
0.0237	-4.74717
0.02375	-4.95716
0.0238	-5.18793
0.02385	-5.40867
0.0239	-5.58314
0.02395	-5.68158
0.024	-5.69833
0.02405	-5.65329
0.0241	-5.57789
0.02415	-5.49606
0.0242	-5.41167
0.02425	-5.31746
0.0243	-5.20443
0.02435	-5.07458
0.0244	-4.94098
0.02445	-4.82587
0.0245	-4.7502
0.02455	-4.72224
0.0246	-4.73217
0.02465	-4.75481
0.0247	-4.75875
0.02475	-4.71998
0.0248	-4.62811
0.02485	-4.48645
0.0249	-4.31154
0.02495	-4.13234
0.025	-3.98314
0.02505	-3.88341
0.0251	-3.82899
0.02515	-3.79236
0.0252	-3.74522
0.02525	-3.67631
0.0253	-3.60065
0.02535	-3.55037
0.0254	-3.55925
0.02545	-3.65009
0.0255	-3.82545
0.02555	-4.05786
0.0256	-4.29108
0.02565	-4.45566
0.0257	-4.49561
0.02575	-4.39703
0.0258	-4.19453
0.02585	-3.96004
0.0259	-3.76372
0.02595	-3.64105
0.026	-3.57984
0.02605	-3.54446
0.0261	-3.51071
0.02615	-3.48632
0.0262	-3.50145
0.02625	-3.58886
0.0263	-3.7542
0.02635	-3.96734
0.0264	-4.16496
0.02645	-4.27462
0.0265	-4.24714
0.02655	-4.08621
0.0266	-3.8465
0.02665	-3.60532
0.0267	-3.42096
0.02675	-3.31264
0.0268	-3.27174
0.02685	-3.29003
0.0269	-3.37506
0.02695	-3.53508
0.027	-3.75792
0.02705	-4.00097
0.0271	-4.20504
0.02715	-4.31741
0.0272	-4.3093
0.02725	-4.18469
0.0273	-3.97377
0.02735	-3.71632
0.0274	-3.45309
0.02745	-3.22623
0.0275	-3.07759
0.02755	-3.03729
0.0276	-3.10733
0.02765	-3.25868
0.0277	-3.44014
0.02775	-3.59759
0.0278	-3.68698
0.02785	-3.68225
0.0279	-3.58497
0.02795	-3.41839
0.028	-3.21588
0.02805	-3.00482
0.0281	-2.80439
0.02815	-2.63718
0.0282	-2.54124
0.02825	-2.56122
0.0283	-2.72144
0.02835	-2.99802
0.0284	-3.32002
0.02845	-3.60164
0.0285	-3.78328
0.02855	-3.84519
0.0286	-3.79601
0.02865	-3.65402
0.0287	-3.44755
0.02875	-3.21812
0.0288	-3.01085
0.02885	-2.85632
0.0289	-2.76436
0.02895	-2.72885
0.029	-2.74542
0.02905	-2.81413
0.0291	-2.93237
0.02915	-3.07811
0.0292	-3.20659
0.02925	-3.26799
0.0293	-3.23289
0.02935	-3.10511
0.0294	-2.91423
0.02945	-2.69512
0.0295	-2.47872
0.02955	-2.28795
0.0296	-2.14406
0.02965	-2.06517
0.0297	-2.06771
0.02975	-2.16313
0.0298	-2.35071
0.02985	-2.60708
0.0299	-2.89277
0.02995	-3.16843
0.03	-3.40988
0.03005	-3.60673
0.0301	-3.75715
0.03015	-3.86507
0.0302	-3.93983
0.03025	-3.99282
0.0303	-4.03458
0.03035	-4.07058
0.0304	-4.10233
0.03045	-4.13052
0.0305	-4.16105
0.03055	-4.20868
0.0306	-4.28768
0.03065	-4.39601
0.0307	-4.50051
0.03075	-4.54861
0.0308	-4.49131
0.03085	-4.31261
0.0309	-4.03816
0.03095	-3.72975
0.031	-3.46603
0.03105	-3.31545
0.0311	-3.30858
0.03115	-3.42012
0.0312	-3.5761
0.03125	-3.68794
0.0313	-3.70086
0.03135	-3.62202
0.0314	-3.51363
0.03145	-3.44928
0.0315	-3.47331
0.03155	-3.58559
0.0316	-3.75631
0.03165	-3.94073
0.0317	-4.09279
0.03175	-4.16512
0.0318	-4.12147
0.03185	-3.94536
0.0319	-3.65755
0.03195	-3.31536
0.032	-2.99413
0.03205	-2.75241
0.0321	-2.60403
0.03215	-2.52605
0.0322	-2.48464
0.03225	-2.46315
0.0323	-2.46371
0.03235	-2.50072
0.0324	-2.58559
0.03245	-2.71896
0.0325	-2.88456
0.03255	-3.0466
0.0326	-3.15482
0.03265	-3.16384
0.0327	-3.05495
0.03275	-2.85394
0.0328	-2.63107
0.03285	-2.47281
0.0329	-2.44868
0.03295	-2.58128
0.033	-2.84724
0.03305	-3.18834
0.0331	-3.53593
0.03315	-3.83091
0.0332	-4.04086
0.03325	-4.15875
0.0333	-4.19566
0.03335	-4.16814
0.0334	-4.09307
0.03345	-3.98453
0.0335	-3.85466
0.03355	-3.71166
0.0336	-3.55904
0.03365	-3.40027
0.0337	-3.24341
0.03375	-3.10856
0.0338	-3.01979
0.03385	-2.98921
0.0339	-3.00274
0.03395	-3.02798
0.034	-3.03616
0.03405	-3.02525
0.0341	-3.02285
0.03415	-3.07028
0.0342	-3.19714
0.03425	-3.40505
0.0343	-3.66779
0.03435	-3.94916
0.0344	-4.22322
0.03445	-4.47731
0.0345	-4.7027
0.03455	-4.87983
0.0346	-4.97068
0.03465	-4.92492
0.0347	-4.71148
0.03475	-4.34786
0.0348	-3.91521
0.03485	-3.5298
0.0349	-3.29756
0.03495	-3.26739
0.035	-3.41794
0.03505	-3.67389
0.0351	-3.94473
0.03515	-4.16122
0.0352	-4.2937
0.03525	-4.34548
0.0353	-4.33734
0.03535	-4.29564
0.0354	-4.24725
0.03545	-4.21374
0.0355	-4.20563
0.03555	-4.21319
0.0356	-4.21312
0.03565	-4.17386
0.0357	-4.07182
0.03575	-3.90059
0.0358	-3.68038
0.03585	-3.45122
0.0359	-3.25626
0.03595	-3.1261
0.036	-3.07184
0.03605	-3.08765
0.0361	-3.15856
0.03615	-3.26067
0.0362	-3.36871
0.03625	-3.46374
0.0363	-3.5413
0.03635	-3.6106
0.0364	-3.6909
0.03645	-3.79758
0.0365	-3.93053
0.03655	-4.06774
0.0366	-4.17332
0.03665	-4.21089
0.0367	-4.15803
0.03675	-4.01153
0.0368	-3.79117
0.03685	-3.53148
0.0369	-3.27095
0.03695	-3.04317
0.037	-2.87796
0.03705	-2.8001
0.0371	-2.82186
0.03715	-2.92689
0.0372	-3.06854
0.03725	-3.19158
0.0373	-3.26164
0.03735	-3.28259
0.0374	-3.28607
0.03745	-3.3091
0.0375	-3.37036
0.03755	-3.46711
0.0376	-3.58617
0.03765	-3.71726
0.0377	-3.853
0.03775	-3.98236
0.0378	-4.09002
0.03785	-4.16871
0.0379	-4.22211
0.03795	-4.25886
0.038	-4.28063
0.03805	-4.2775
0.0381	-4.24006
0.03815	-4.16967
0.0382	-4.08138
0.03825	-3.9988
0.0383	-3.94158
0.03835	-3.91569
0.0384	-3.90546
0.03845	-3.88267
0.0385	-3.81991
0.03855	-3.71099
0.0386	-3.57265
0.03865	-3.43882
0.0387	-3.34591
0.03875	-3.31861
0.0388	-3.3602
0.03885	-3.45141
0.0389	-3.56203
0.03895	-3.66305
0.039	-3.74127
0.03905	-3.79526
0.0391	-3.83041
0.03915	-3.84617
0.0392	-3.8381
0.03925	-3.80541
0.0393	-3.76035
0.03935	-3.72145
0.0394	-3.70217
0.03945	-3.69429
0.0395	-3.67684
0.03955	-3.62152
0.0396	-3.5135
0.03965	-3.36252
0.0397	-3.20489
0.03975	-3.08465
0.0398	-3.0306
0.03985	-3.04388
0.0399	-3.10199
0.03995	-3.17716
0.04	-3.25179
0.04005	-3.32631
0.0401	-3.409
0.04015	-3.50528
0.0402	-3.60669
0.04025	-3.70135
0.0403	-3.78297
0.04035	-3.85771
0.0404	-3.93551
0.04045	-4.01801
0.0405	-4.08804
0.04055	-4.11439
0.0406	-4.06528
0.04065	-3.92555
0.0407	-3.70424
0.04075	-3.43359
0.0408	-3.16464
0.04085	-2.95468
0.0409	-2.8489
0.04095	-2.86075
0.041	-2.96684
0.04105	-3.1159
0.0411	-3.24962
0.04115	-3.31717
0.0412	-3.29297
0.04125	-3.18761
0.0413	-3.04919
0.04135	-2.94614
0.0414	-2.93629
0.04145	-3.0374
0.0415	-3.21228
0.04155	-3.3879
0.0416	-3.49176
0.04165	-3.49326
0.0417	-3.41746
0.04175	-3.32986
0.0418	-3.29476
0.04185	-3.33747
0.0419	-3.4295
0.04195	-3.51174
0.042	-3.52911
0.04205	-3.45604
0.0421	-3.30557
0.04215	-3.11565
0.0422	-2.93356
0.04225	-2.79563
0.0423	-2.7196
0.04235	-2.70033
0.0424	-2.71807
0.04245	-2.75011
0.0425	-2.78577
0.04255	-2.82983
0.0426	-2.89786
0.04265	-2.99632
0.0427	-3.11782
0.04275	-3.24094
0.0428	-3.34101
0.04285	-3.39637
0.0429	-3.39753
0.04295	-3.34859
0.043	-3.2685
0.04305	-3.18616
0.0431	-3.1283
0.04315	-3.10993
0.0432	-3.12502
0.04325	-3.15185
0.0433	-3.16854
0.04335	-3.17205
0.0434	-3.17961
0.04345	-3.21224
0.0435	-3.27786
0.04355	-3.36619
0.0436	-3.45412
0.04365	-3.51707
0.0437	-3.53518
0.04375	-3.50345
0.0438	-3.43373
0.04385	-3.34956
0.0439	-3.27961
0.04395	-3.25079
0.044	-3.27933
0.04405	-3.35868
0.0441	-3.45634
0.04415	-3.52463
0.0442	-3.52352
0.04425	-3.44293
0.0443	-3.30804
0.04435	-3.16827
0.0444	-3.07793
0.04445	-3.07179
0.0445	-3.14604
0.04455	-3.26369
0.0446	-3.37522
0.04465	-3.44368
0.0447	-3.46171
0.04475	-3.44496
0.0448	-3.41318
0.04485	-3.37482
0.0449	-3.32069
0.04495	-3.23644
0.045	-3.11715
0.04505	-2.97492
0.0451	-2.83437
0.04515	-2.72847
0.0452	-2.68375
0.04525	-2.70867
0.0453	-2.78577
0.04535	-2.88399
0.0454	-2.97663
0.04545	-3.05699
0.0455	-3.13136
0.04555	-3.20991
0.0456	-3.30066
0.04565	-3.41133
0.0457	-3.54293
0.04575	-3.68808
0.0458	-3.82311
0.04585	-3.91491
0.0459	-3.92978
0.04595	-3.84864
0.046	-3.67172
0.04605	-3.4179
0.0461	-3.11514
0.04615	-2.79393
0.0462	-2.49008
0.04625	-2.25166
0.0463	-2.13009
0.04635	-2.15615
0.0464	-2.31516
0.04645	-2.54605
0.0465	-2.76798
0.04655	-2.91506
0.0466	-2.96537
0.04665	-2.94005
0.0467	-2.87962
0.04675	-2.81322
0.0468	-2.74389
0.04685	-2.65638
0.0469	-2.53752
0.04695	-2.39542
0.047	-2.26442
0.04705	-2.19202
0.0471	-2.21817
0.04715	-2.35183
0.0472	-2.57083
0.04725	-2.82582
0.0473	-3.06328
0.04735	-3.2391
0.0474	-3.33158
0.04745	-3.34413
0.0475	-3.29641
0.04755	-3.21407
0.0476	-3.12564
0.04765	-3.06
0.0477	-3.04882
0.04775	-3.11624
0.0478	-3.2692
0.04785	-3.49156
0.0479	-3.74145
0.04795	-3.96727
0.048	-4.1244
0.04805	-4.19856
0.0481	-4.20793
0.04815	-4.18903
0.0482	-4.16971
0.04825	-4.16027
0.0483	-4.15202
0.04835	-4.13457
0.0484	-4.10495
0.04845	-4.06503
0.0485	-4.01435
0.04855	-3.94697
0.0486	-3.86078
0.04865	-3.76887
0.0487	-3.69688
0.04875	-3.66657
0.0488	-3.68537
0.04885	-3.73831
0.0489	-3.79753
0.04895	-3.82447
0.049	-3.78468
0.04905	-3.65105
0.0491	-3.41805
0.04915	-3.11029
0.0492	-2.7897
0.04925	-2.54463
0.0493	-2.45945
0.04935	-2.57596
0.0494	-2.8671
0.04945	-3.24894
0.0495	-3.61025
0.04955	-3.85711
0.0496	-3.94549
0.04965	-3.89298
0.0497	-3.75426
0.04975	-3.58645
0.0498	-3.42267
0.04985	-3.27169
0.0499	-3.13237
0.04995	-3.00524
0.05	-2.8983
0.05005	-2.82284
0.0501	-2.79293
0.05015	-2.81336
0.0502	-2.87277
0.05025	-2.94133
0.0503	-2.98158
0.05035	-2.96773
0.0504	-2.90501
0.05045	-2.82564
0.0505	-2.77097
0.05055	-2.76487
0.0506	-2.80694
0.05065	-2.88576
0.0507	-2.99586
0.05075	-3.13653
0.0508	-3.29914
0.05085	-3.45825
0.0509	-3.5797
0.05095	-3.64783
0.051	-3.67998
0.05105	-3.71811
0.0511	-3.79322
0.05115	-3.90249
0.0512	-4.00511
0.05125	-4.04435
0.0513	-3.97114
0.05135	-3.7709
0.0514	-3.47643
0.05145	-3.16688
0.0515	-2.93497
0.05155	-2.8407
0.0516	-2.87855
0.05165	-2.99101
0.0517	-3.10779
0.05175	-3.1858
0.0518	-3.21582
0.05185	-3.20775
0.0519	-3.16888
0.05195	-3.09773
0.052	-2.99105
0.05205	-2.85596
0.0521	-2.71071
0.05215	-2.57778
0.0522	-2.47258
0.05225	-2.40583
0.0523	-2.38459
0.05235	-2.42052
0.0524	-2.52943
0.05245	-2.729
0.0525	-3.0257
0.05255	-3.40022
0.0526	-3.79609
0.05265	-4.12912
0.0527	-4.31116
0.05275	-4.28092
0.0528	-4.02784
0.05285	-3.60463
0.0529	-3.1198
0.05295	-2.70568
0.053	-2.47347
0.05305	-2.47675
0.0531	-2.69346
0.05315	-3.03916
0.0532	-3.40286
0.05325	-3.69297
0.0533	-3.86829
0.05335	-3.93659
0.0534	-3.92847
0.05345	-3.87326
0.0535	-3.79368
0.05355	-3.71055
0.0536	-3.64471
0.05365	-3.6108
0.0537	-3.61271
0.05375	-3.6472
0.0538	-3.70986
0.05385	-3.79469
0.0539	-3.89095
0.05395	-3.9806
0.054	-4.04282
0.05405	-4.06025
0.0541	-4.02655
0.05415	-3.94505
0.0542	-3.82452
0.05425	-3.67418
0.0543	-3.50963
0.05435	-3.36059
0.0544	-3.2686
0.05445	-3.26675
0.0545	-3.35252
0.05455	-3.47729
0.0546	-3.56787
0.05465	-3.56944
0.0547	-3.48678
0.05475	-3.3856
0.0548	-3.35899
0.05485	-3.47379
0.0549	-3.73517
0.05495	-4.08572
0.055	-4.43458
0.05505	-4.6863
0.0551	-4.78032
0.05515	-4.70854
0.0552	-4.51837
0.05525	-4.28107
0.0553	-4.06037
0.05535	-3.88702
0.0554	-3.76509
0.05545	-3.69488
0.0555	-3.68545
0.05555	-3.74203
0.0556	-3.84995
0.05565	-3.9645
0.0557	-4.02793
0.05575	-3.99613
0.0558	-3.86039
0.05585	-3.65197
0.0559	-3.42629
0.05595	-3.23972
0.056	-3.12927
0.05605	-3.1107
0.0561	-3.1747
0.05615	-3.29394
0.0562	-3.42475
0.05625	-3.52637
0.0563	-3.56953
0.05635	-3.54659
0.0564	-3.46685
0.05645	-3.34906
0.0565	-3.21343
0.05655	-3.07685
0.0566	-2.95462
0.05665	-2.87117
0.0567	-2.86419
0.05675	-2.97818
0.0568	-3.24691
0.05685	-3.67052
0.0569	-4.212
0.05695	-4.80928
0.057	-5.40201
0.05705	-5.94447
0.0571	-6.4081
0.05715	-6.76995
0.0572	-7.01076
0.05725	-7.12377
0.0573	-7.12562
0.05735	-7.04815
0.0574	-6.91372
0.05745	-6.72353
0.0575	-6.4617
0.05755	-6.11858
0.0576	-5.71184
0.05765	-5.28847
0.0577	-4.90169
0.05775	-4.58551
0.0578	-4.34531
0.05785	-4.1708
0.0579	-4.04372
0.05795	-3.94827
0.058	-3.87278
0.05805	-3.81343
0.0581	-3.77484
0.05815	-3.76058
0.0582	-3.76757
0.05825	-3.78332
0.0583	-3.79568
0.05835	-3.80697
0.0584	-3.83559
0.05845	-3.90828
0.0585	-4.04443
0.05855	-4.23462
0.0586	-4.43625
0.05865	-4.58726
0.0587	-4.63212
0.05875	-4.54607
0.0588	-4.34152
0.05885	-4.05995
0.0589	-3.74858
0.05895	-3.44244
0.059	-3.15943
0.05905	-2.9085
0.0591	-2.69924
0.05915	-2.54516
0.0592	-2.45596
0.05925	-2.43757
0.0593	-2.48453
0.05935	-2.57946
0.0594	-2.69445
0.05945	-2.80075
0.0595	-2.88001
0.05955	-2.93724
0.0596	-2.99656
0.05965	-3.08713
0.0597	-3.22201
0.05975	-3.38561
0.0598	-3.5337
0.05985	-3.6096
0.0599	-3.56788
0.05995	-3.39745
0.06	-3.12915
0.06005	-2.82386
0.0601	-2.54635
0.06015	-2.34841
0.0602	-2.26142
0.06025	-2.29649
0.0603	-2.44236
0.06035	-2.65966
0.0604	-2.88533
0.06045	-3.05535
0.0605	-3.13611
0.06055	-3.1361
0.0606	-3.10043
0.06065	-3.0811
0.0607	-3.1085
0.06075	-3.17905
0.0608	-3.26713
0.06085	-3.34812
0.0609	-3.40846
0.06095	-3.44163
0.061	-3.4406
0.06105	-3.39294
0.0611	-3.28824
0.06115	-3.12369
0.0612	-2.90844
0.06125	-2.66716
0.0613	-2.43609
0.06135	-2.25347
0.0614	-2.14402
0.06145	-2.112
0.0615	-2.14356
0.06155	-2.21873
0.0616	-2.32354
0.06165	-2.45221
0.0617	-2.60511
0.06175	-2.77609
0.0618	-2.94816
0.06185	-3.09158
0.0619	-3.17606
0.06195	-3.18331
0.062	-3.11968
0.06205	-3.0117
0.0621	-2.89485
0.06215	-2.79656
0.0622	-2.73801
0.06225	-2.73706
0.0623	-2.81277
0.06235	-2.96856
0.0624	-3.18143
0.06245	-3.39989
0.0625	-3.56746
0.06255	-3.64153
0.0626	-3.61283
0.06265	-3.50207
0.0627	-3.35195
0.06275	-3.20782
0.0628	-3.10184
0.06285	-3.04978
0.0629	-3.05702
0.06295	-3.12036
0.063	-3.22789
0.06305	-3.35503
0.0631	-3.47037
0.06315	-3.54714
0.0632	-3.56886
0.06325	-3.53414
0.0633	-3.4507
0.06335	-3.33422
0.0634	-3.20703
0.06345	-3.09501
0.0635	-3.01275
0.06355	-2.95114
0.0636	-2.87628
0.06365	-2.75224
0.0637	-2.56257
0.06375	-2.3268
0.0638	-2.09244
0.06385	-1.91795
0.0639	-1.84553
0.06395	-1.89251
0.064	-2.04565
0.06405	-2.27062
0.0641	-2.5151
0.06415	-2.72167
0.0642	-2.84558
0.06425	-2.87684
0.0643	-2.84631
0.06435	-2.80261
0.0644	-2.78278
0.06445	-2.78976
0.0645	-2.79758
0.06455	-2.77458
0.0646	-2.71211
0.06465	-2.63177
0.0647	-2.57587
0.06475	-2.58225
0.0648	-2.66686
0.06485	-2.81921
0.0649	-3.01267
0.06495	-3.21602
0.065	-3.40445
0.06505	-3.56143
0.0651	-3.68256
0.06515	-3.77147
0.0652	-3.83741
0.06525	-3.89139
0.0653	-3.93715
0.06535	-3.9681
0.0654	-3.96823
0.06545	-3.92314
0.0655	-3.82632
0.06555	-3.68784
0.0656	-3.53344
0.06565	-3.40179
0.0657	-3.32396
0.06575	-3.31335
0.0658	-3.35401
0.06585	-3.4097
0.0659	-3.43602
0.06595	-3.39928
0.066	-3.2903
0.06605	-3.13231
0.0661	-2.9718
0.06615	-2.85922
0.0662	-2.8293
0.06625	-2.89017
0.0663	-3.0274
0.06635	-3.21041
0.0664	-3.40572
0.06645	-3.5826
0.0665	-3.71844
0.06655	-3.80267
0.0666	-3.84179
0.06665	-3.85767
0.0667	-3.87508
0.06675	-3.90465
0.0668	-3.93089
0.06685	-3.92148
0.0669	-3.84869
0.06695	-3.71556
0.067	-3.55646
0.06705	-3.41827
0.0671	-3.32421
0.06715	-3.26393
0.0672	-3.20559
0.06725	-3.12677
0.0673	-3.03045
0.06735	-2.94388
0.0674	-2.90103
0.06745	-2.92148
0.0675	-2.99824
0.06755	-3.09915
0.0676	-3.18242
0.06765	-3.21787
0.0677	-3.20002
0.06775	-3.14449
0.0678	-3.07566
0.06785	-3.00651
0.0679	-2.93114
0.06795	-2.83019
0.068	-2.69409
0.06805	-2.53131
0.0681	-2.36916
0.06815	-2.23712
0.0682	-2.1582
0.06825	-2.14339
0.0683	-2.19509
0.06835	-2.30281
0.0684	-2.44501
0.06845	-2.59353
0.0685	-2.72212
0.06855	-2.81512
0.0686	-2.8794
0.06865	-2.94144
0.0687	-3.03501
0.06875	-3.1732
0.0688	-3.33496
0.06885	-3.47526
0.0689	-3.55204
0.06895	-3.54997
0.069	-3.48314
0.06905	-3.3777
0.0691	-3.25389
0.06915	-3.12258
0.0692	-2.99701
0.06925	-2.90232
0.0693	-2.87212
0.06935	-2.92781
0.0694	-3.06175
0.06945	-3.23645
0.0695	-3.40326
0.06955	-3.52568
0.0696	-3.5937
0.06965	-3.62608
0.0697	-3.65533
0.06975	-3.70898
0.0698	-3.79003
0.06985	-3.87447
0.0699	-3.92872
0.06995	-3.93423
0.07	-3.90067
0.07005	-3.8571
0.0701	-3.83457
0.07015	-3.84927
0.0702	-3.898
0.07025	-3.96438
0.0703	-4.02532
0.07035	-4.05678
0.0704	-4.03855
0.07045	-3.97117
0.0705	-3.89463
0.07055	-3.90067
0.0706	-4.10449
0.07065	-4.59394
0.0707	-5.38216
0.07075	-6.39605
0.0708	-7.50357
0.07085	-8.57188
0.0709	-9.50681
0.07095	-10.2627
0.071	-10.8193
0.07105	-11.1583
0.0711	-11.2631
0.07115	-11.1403
0.0712	-10.8307
0.07125	-10.4014
0.0713	-9.91872
0.07135	-9.43191
0.0714	-8.96567
0.07145	-8.53574
0.0715	-8.16394
0.07155	-7.88435
0.0716	-7.72866
0.07165	-7.70175
0.0717	-7.76829
0.07175	-7.86736
0.0718	-7.9367
0.07185	-7.9333
0.0719	-7.84356
0.07195	-7.68326
0.072	-7.49319
0.07205	-7.32638
0.0721	-7.22667
0.07215	-7.20688
0.0722	-7.23672
0.07225	-7.2574
0.0723	-7.21301
0.07235	-7.08252
0.0724	-6.88756
0.07245	-6.67839
0.0725	-6.51217
0.07255	-6.4276
0.0726	-6.43142
0.07265	-6.49311
0.0727	-6.55746
0.07275	-6.56287
0.0728	-6.46597
0.07285	-6.25447
0.0729	-5.95227
0.07295	-5.6103
0.073	-5.28688
0.07305	-5.02788
0.0731	-4.84921
0.07315	-4.73468
0.0732	-4.64617
0.07325	-4.55176
0.0733	-4.45056
0.07335	-4.37313
0.0734	-4.35435
0.07345	-4.4022
0.0735	-4.48504
0.07355	-4.54856
0.0736	-4.5405
0.07365	-4.4404
0.0737	-4.26761
0.07375	-4.07506
0.0738	-3.92022
0.07385	-3.83812
0.0739	-3.82059
0.07395	-3.81963
0.074	-3.77
0.07405	-3.62042
0.0741	-3.36634
0.07415	-3.05446
0.0742	-2.76454
0.07425	-2.5676
0.0743	-2.49693
0.07435	-2.53618
0.0744	-2.63844
0.07445	-2.75454
0.0745	-2.85477
0.07455	-2.93416
0.0746	-3.00359
0.07465	-3.07553
0.0747	-3.15248
0.07475	-3.22865
0.0748	-3.30079
0.07485	-3.37809
0.0749	-3.47449
0.07495	-3.59258
0.075	-3.7077
0.07505	-3.77364
0.0751	-3.74889
0.07515	-3.63016
0.0752	-3.46505
0.07525	-3.33392
0.0753	-3.29923
0.07535	-3.36955
0.0754	-3.49549
0.07545	-3.60405
0.0755	-3.64129
0.07555	-3.59689
0.0756	-3.50048
0.07565	-3.39519
0.0757	-3.31201
0.07575	-3.25163
0.0758	-3.1945
0.07585	-3.11879
0.0759	-3.02138
0.07595	-2.91922
0.076	-2.83355
0.07605	-2.77524
0.0761	-2.74353
0.07615	-2.74142
0.0762	-2.78899
0.07625	-2.91886
0.0763	-3.15037
0.07635	-3.46614
0.0764	-3.81053
0.07645	-4.10052
0.0765	-4.25183
0.07655	-4.20715
0.0766	-3.96278
0.07665	-3.57462
0.0767	-3.13671
0.07675	-2.74617
0.0768	-2.47113
0.07685	-2.34188
0.0769	-2.35223
0.07695	-2.47164
0.077	-2.65223
0.07705	-2.83835
0.0771	-2.97864
0.07715	-3.04406
0.0772	-3.03811
0.07725	-2.99794
0.0773	-2.97329
0.07735	-3.00301
0.0774	-3.10234
0.07745	-3.26372
0.0775	-3.4602
0.07755	-3.6551
0.0776	-3.8092
0.07765	-3.89316
0.0777	-3.89572
0.07775	-3.83136
0.0778	-3.73545
0.07785	-3.65529
0.0779	-3.62866
0.07795	-3.66627
0.078	-3.7454
0.07805	-3.82559
0.0781	-3.87092
0.07815	-3.87313
0.0782	-3.85523
0.07825	-3.85803
0.0783	-3.90761
0.07835	-3.99559
0.0784	-4.07802
0.07845	-4.10931
0.0785	-4.06815
0.07855	-3.96773
0.0786	-3.84047
0.07865	-3.71817
0.0787	-3.61673
0.07875	-3.53254
0.0788	-3.44845
0.07885	-3.34211
0.0789	-3.19434
0.07895	-3.00734
0.079	-2.80726
0.07905	-2.63558
0.0791	-2.52683
0.07915	-2.48511
0.0792	-2.48486
0.07925	-2.49326
0.0793	-2.49165
0.07935	-2.48329
0.0794	-2.4828
0.07945	-2.50395
0.0795	-2.5518
0.07955	-2.6212
0.0796	-2.70405
0.07965	-2.79562
0.0797	-2.89679
0.07975	-3.00977
0.0798	-3.13573
0.07985	-3.27187
0.0799	-3.41263
0.07995	-3.54953
0.08	-3.67377
0.08005	-3.77889
0.0801	-3.86442
0.08015	-3.93017
0.0802	-3.97097
0.08025	-3.97152
0.0803	-3.92129
0.08035	-3.8226
0.0804	-3.6987
0.08045	-3.57954
0.0805	-3.48654
0.08055	-3.41529
0.0806	-3.34355
0.08065	-3.25019
0.0807	-3.138
0.08075	-3.03086
0.0808	-2.95888
0.08085	-2.93937
0.0809	-2.96532
0.08095	-3.00782
0.081	-3.03049
0.08105	-3.01012
0.0811	-2.95354
0.08115	-2.90048
0.0812	-2.90003
0.08125	-2.98817
0.0813	-3.16084
0.08135	-3.37656
0.0814	-3.57124
0.08145	-3.69121
0.0815	-3.70568
0.08155	-3.61144
0.0816	-3.42819
0.08165	-3.19212
0.0817	-2.94629
0.08175	-2.72665
0.0818	-2.54887
0.08185	-2.40903
0.0819	-2.28739
0.08195	-2.16031
0.082	-2.01598
0.08205	-1.86414
0.0821	-1.74263
0.08215	-1.69782
0.0822	-1.76491
0.08225	-1.95096
0.0823	-2.24223
0.08235	-2.61154
0.0824	-3.03095
0.08245	-3.47345
0.0825	-3.90576
0.08255	-4.28212
0.0826	-4.54444
0.08265	-4.64586
0.0827	-4.57145
0.08275	-4.35441
0.0828	-4.06454
0.08285	-3.78931
0.0829	-3.60189
0.08295	-3.539
0.083	-3.58853
0.08305	-3.70097
0.0831	-3.81048
0.08315	-3.86236
0.0832	-3.83483
0.08325	-3.74885
0.0833	-3.65231
0.08335	-3.58979
0.0834	-3.5766
0.08345	-3.58955
0.0835	-3.58847
0.08355	-3.53611
0.0836	-3.42449
0.08365	-3.28401
0.0837	-3.1753
0.08375	-3.15763
0.0838	-3.25431
0.08385	-3.43743
0.0839	-3.64092
0.08395	-3.79606
0.084	-3.86164
0.08405	-3.83536
0.0841	-3.73591
0.08415	-3.58018
0.0842	-3.37
0.08425	-3.10696
0.0843	-2.81166
0.08435	-2.53372
0.0844	-2.32954
0.08445	-2.2308
0.0845	-2.21838
0.08455	-2.24137
0.0846	-2.25206
0.08465	-2.24599
0.0847	-2.25679
0.08475	-2.32603
0.0848	-2.46574
0.08485	-2.65704
0.0849	-2.87025
0.08495	-3.0855
0.085	-3.29255
0.08505	-3.47884
0.0851	-3.61106
0.08515	-3.64899
0.0852	-3.5694
0.08525	-3.39718
0.0853	-3.205
0.08535	-3.08307
0.0854	-3.09044
0.08545	-3.22751
0.0855	-3.43441
0.08555	-3.62378
0.0856	-3.71705
0.08565	-3.67904
0.0857	-3.52527
0.08575	-3.30318
0.0858	-3.06285
0.08585	-2.83614
0.0859	-2.63798
0.08595	-2.47842
0.086	-2.37234
0.08605	-2.34222
0.0861	-2.41319
0.08615	-2.59759
0.0862	-2.88505
0.08625	-3.24011
0.0863	-3.60922
0.08635	-3.93321
0.0864	-4.16069
0.08645	-4.26204
0.0865	-4.23936
0.08655	-4.1259
0.0866	-3.97119
0.08665	-3.81614
0.0867	-3.6787
0.08675	-3.54753
0.0868	-3.39178
0.08685	-3.17985
0.0869	-2.90721
0.08695	-2.60481
0.087	-2.32518
0.08705	-2.11826
0.0871	-2.01347
0.08715	-2.01865
0.0872	-2.12451
0.08725	-2.30694
0.0873	-2.52917
0.08735	-2.74973
0.0874	-2.93241
0.08745	-3.05146
0.0875	-3.10047
0.08755	-3.09521
0.0876	-3.06768
0.08765	-3.04853
0.0877	-3.05493
0.08775	-3.08447
0.0878	-3.12885
0.08785	-3.17395
0.0879	-3.20503
0.08795	-3.20838
0.088	-3.17741
0.08805	-3.11755
0.0881	-3.04541
0.08815	-2.98153
0.0882	-2.94323
0.08825	-2.93881
0.0883	-2.96814
0.08835	-3.02328
0.0884	-3.09266
0.08845	-3.16193
0.0885	-3.2194
0.08855	-3.25805
0.0886	-3.27326
0.08865	-3.25986
0.0887	-3.20704
0.08875	-3.10307
0.0888	-2.93765
0.08885	-2.71423
0.0889	-2.45905
0.08895	-2.22855
0.089	-2.08897
0.08905	-2.09305
0.0891	-2.25239
0.08915	-2.53341
0.0892	-2.8704
0.08925	-3.19448
0.0893	-3.45572
0.08935	-3.63569
0.0894	-3.7444
0.08945	-3.80629
0.0895	-3.84215
0.08955	-3.85695
0.0896	-3.84403
0.08965	-3.79207
0.0897	-3.69885
0.08975	-3.5737
0.0898	-3.43992
0.08985	-3.32923
0.0899	-3.27251
0.08995	-3.28746
0.09	-3.37263
0.09005	-3.50143
0.0901	-3.63245
0.09015	-3.72463
0.0902	-3.75922
0.09025	-3.74531
0.0903	-3.71037
0.09035	-3.68187
0.0904	-3.67628
0.09045	-3.69994
0.0905	-3.74975
0.09055	-3.81566
0.0906	-3.87696
0.09065	-3.9036
0.0907	-3.86566
0.09075	-3.75592
0.0908	-3.60338
0.09085	-3.47058
0.0909	-3.42763
0.09095	-3.52146
0.091	-3.74872
0.09105	-4.05927
0.0911	-4.3734
0.09115	-4.61405
0.0912	-4.7325
0.09125	-4.72328
0.0913	-4.62142
0.09135	-4.48204
0.0914	-4.35473
0.09145	-4.26163
0.0915	-4.20162
0.09155	-4.16045
0.0916	-4.1267
0.09165	-4.09372
0.0917	-4.06087
0.09175	-4.02778
0.0918	-3.99887
0.09185	-3.98561
0.0919	-4.00618
0.09195	-4.08091
0.092	-4.21878
0.09205	-4.40873
0.0921	-4.61486
0.09215	-4.7887
0.0922	-4.89418
0.09225	-4.9356
0.0923	-4.95511
0.09235	-5.00756
0.0924	-5.11731
0.09245	-5.26188
0.0925	-5.38152
0.09255	-5.41241
0.0926	-5.32008
0.09265	-5.11385
0.0927	-4.83816
0.09275	-4.54907
0.0928	-4.28757
0.09285	-4.07024
0.0929	-3.89411
0.09295	-3.74493
0.093	-3.60743
0.09305	-3.47257
0.0931	-3.34454
0.09315	-3.23453
0.0932	-3.15289
0.09325	-3.10273
0.0933	-3.08278
0.09335	-3.09235
0.0934	-3.13006
0.09345	-3.18777
0.0935	-3.25343
0.09355	-3.31414
0.0936	-3.36664
0.09365	-3.41575
0.0937	-3.46591
0.09375	-3.50799
0.0938	-3.5197
0.09385	-3.47749
0.0939	-3.37789
0.09395	-3.2413
0.094	-3.10461
0.09405	-3.0005
0.0941	-2.9452
0.09415	-2.93317
0.0942	-2.94309
0.09425	-2.95162
0.0943	-2.94859
0.09435	-2.9403
0.0944	-2.94511
0.09445	-2.97931
0.0945	-3.05189
0.09455	-3.15837
0.0946	-3.27916
0.09465	-3.3771
0.0947	-3.40879
0.09475	-3.33988
0.0948	-3.16567
0.09485	-2.91719
0.0949	-2.65642
0.09495	-2.453
0.095	-2.36072
0.09505	-2.40178
0.0951	-2.57067
0.09515	-2.83945
0.0952	-3.16251
0.09525	-3.48017
0.0953	-3.73721
0.09535	-3.90204
0.0954	-3.97826
0.09545	-3.99165
0.0955	-3.97382
0.09555	-3.94514
0.0956	-3.91601
0.09565	-3.89072
0.0957	-3.88093
0.09575	-3.90506
0.0958	-3.98357
0.09585	-4.12578
0.0959	-4.32511
0.09595	-4.56613
0.096	-4.83234
0.09605	-5.10849
0.0961	-5.37667
0.09615	-5.61586
0.0962	-5.80392
0.09625	-5.92943
0.0963	-5.99708
0.09635	-6.02482
0.0964	-6.02244
0.09645	-5.97333
0.0965	-5.83615
0.09655	-5.57209
0.0966	-5.181
0.09665	-4.71445
0.0967	-4.25788
0.09675	-3.89541
0.0968	-3.66863
0.09685	-3.57201
0.0969	-3.56187
0.09695	-3.59404
0.097	-3.64195
0.09705	-3.699
0.0971	-3.75988
0.09715	-3.81295
0.0972	-3.83741
0.09725	-3.81596
0.0973	-3.74045
0.09735	-3.61742
0.0974	-3.46107
0.09745	-3.28805
0.0975	-3.11177
0.09755	-2.9431
0.0976	-2.7923
0.09765	-2.66809
0.0977	-2.57824
0.09775	-2.52593
0.0978	-2.51322
0.09785	-2.54257
0.0979	-2.62901
0.09795	-2.78846
0.098	-3.0283
0.09805	-3.32594
0.0981	-3.63364
0.09815	-3.89445
0.0982	-4.06733
0.09825	-4.14224
0.0983	-4.13706
0.09835	-4.08113
0.0984	-4.0009
0.09845	-3.91422
0.0985	-3.83988
0.09855	-3.80437
0.0986	-3.83364
0.09865	-3.93743
0.0987	-4.09582
0.09875	-4.26281
0.0988	-4.3802
0.09885	-4.40461
0.0989	-4.32918
0.09895	-4.18357
0.099	-4.01447
0.09905	-3.85608
0.0991	-3.71779
0.09915	-3.59266
0.0992	-3.47008
0.09925	-3.34727
0.0993	-3.23822
0.09935	-3.16932
0.0994	-3.17325
0.09945	-3.26427
0.0995	-3.42285
0.09955	-3.59348
0.0996	-3.70637
0.09965	-3.71094
0.0997	-3.60589
0.09975	-3.44345
0.0998	-3.29886
0.09985	-3.2265
0.0999	-3.23399
0.09995	-3.29104
[truncated: 37,972 more rows]

## Sheet: Trace_contra_PDMP
0	-3.54665
5e-05	-3.58648
0.0001	-3.61783
0.00015	-3.62582
0.0002	-3.60297
0.00025	-3.55419
0.0003	-3.49546
0.00035	-3.45008
0.0004	-3.43442
0.00045	-3.44427
0.0005	-3.45819
0.00055	-3.45255
0.0006	-3.41923
0.00065	-3.36776
0.0007	-3.31273
0.00075	-3.26453
0.0008	-3.22706
0.00085	-3.19443
0.0009	-3.15383
0.00095	-3.08363
0.001	-2.96287
0.00105	-2.77709
0.0011	-2.53384
0.00115	-2.26938
0.0012	-2.04664
0.00125	-1.93774
0.0013	-1.99776
0.00135	-2.24082
0.0014	-2.62655
0.00145	-3.07354
0.0015	-3.48332
0.00155	-3.77451
0.0016	-3.90869
0.00165	-3.90069
0.0017	-3.80727
0.00175	-3.69739
0.0018	-3.61234
0.00185	-3.54934
0.0019	-3.46947
0.00195	-3.33842
0.002	-3.16073
0.00205	-2.98886
0.0021	-2.88988
0.00215	-2.9042
0.0022	-3.02377
0.00225	-3.2001
0.0023	-3.37751
0.00235	-3.52527
0.0024	-3.64915
0.00245	-3.78042
0.0025	-3.95191
0.00255	-4.17356
0.0026	-4.4175
0.00265	-4.62497
0.0027	-4.73484
0.00275	-4.71352
0.0028	-4.56492
0.00285	-4.32044
0.0029	-4.02056
0.00295	-3.70076
0.003	-3.38914
0.00305	-3.11129
0.0031	-2.89371
0.00315	-2.7684
0.0032	-2.75684
0.00325	-2.85768
0.0033	-3.03199
0.00335	-3.2163
0.0034	-3.35124
0.00345	-3.41317
0.0035	-3.42205
0.00355	-3.42498
0.0036	-3.46359
0.00365	-3.5553
0.0037	-3.69294
0.00375	-3.85823
0.0038	-4.02695
0.00385	-4.17447
0.0039	-4.28132
0.00395	-4.34192
0.004	-4.3655
0.00405	-4.3716
0.0041	-4.38131
0.00415	-4.40846
0.0042	-4.4554
0.00425	-4.51411
0.0043	-4.56733
0.00435	-4.59113
0.0044	-4.55727
0.00445	-4.44486
0.0045	-4.24607
0.00455	-3.97395
0.0046	-3.66307
0.00465	-3.3633
0.0047	-3.12165
0.00475	-2.96674
0.0048	-2.89512
0.00485	-2.87621
0.0049	-2.86781
0.00495	-2.8414
0.005	-2.79208
0.00505	-2.73597
0.0051	-2.69402
0.00515	-2.68499
0.0052	-2.71634
0.00525	-2.78796
0.0053	-2.89519
0.00535	-3.03197
0.0054	-3.18984
0.00545	-3.35493
0.0055	-3.50654
0.00555	-3.62617
0.0056	-3.70099
0.00565	-3.7255
0.0057	-3.70317
0.00575	-3.64372
0.0058	-3.56581
0.00585	-3.49203
0.0059	-3.44636
0.00595	-3.4449
0.006	-3.48798
0.00605	-3.54967
0.0061	-3.58718
0.00615	-3.56502
0.0062	-3.4787
0.00625	-3.35522
0.0063	-3.23558
0.00635	-3.15385
0.0064	-3.11935
0.00645	-3.11865
0.0065	-3.1209
0.00655	-3.09695
0.0066	-3.02996
0.00665	-2.92282
0.0067	-2.79492
0.00675	-2.67761
0.0068	-2.60117
0.00685	-2.58599
0.0069	-2.6348
0.00695	-2.74037
0.007	-2.89293
0.00705	-3.08341
0.0071	-3.29446
0.00715	-3.49981
0.0072	-3.66607
0.00725	-3.7699
0.0073	-3.80079
0.00735	-3.76191
0.0074	-3.65922
0.00745	-3.50173
0.0075	-3.30206
0.00755	-3.0917
0.0076	-2.9216
0.00765	-2.85025
0.0077	-2.91354
0.00775	-3.10633
0.0078	-3.3821
0.00785	-3.67944
0.0079	-3.94571
0.00795	-4.14972
0.008	-4.27902
0.00805	-4.33201
0.0081	-4.31003
0.00815	-4.21599
0.0082	-4.05261
0.00825	-3.82707
0.0083	-3.55271
0.00835	-3.25422
0.0084	-2.97071
0.00845	-2.74343
0.0085	-2.60137
0.00855	-2.54774
0.0086	-2.57127
0.00865	-2.65989
0.0087	-2.80992
0.00875	-3.01639
0.0088	-3.26026
0.00885	-3.5052
0.0089	-3.71608
0.00895	-3.87379
0.009	-3.98209
0.00905	-4.05004
0.0091	-4.07592
0.00915	-4.03845
0.0092	-3.91727
0.00925	-3.71488
0.0093	-3.46873
0.00935	-3.24015
0.0094	-3.08831
0.00945	-3.04901
0.0095	-3.12341
0.00955	-3.28267
0.0096	-3.48132
0.00965	-3.67431
0.0097	-3.8257
0.00975	-3.91531
0.0098	-3.93187
0.00985	-3.87415
0.0099	-3.74559
0.00995	-3.55778
0.01	-3.33717
0.01005	-3.12582
0.0101	-2.96799
0.01015	-2.89055
0.0102	-2.89373
0.01025	-2.95758
0.0103	-3.05206
0.01035	-3.14656
0.0104	-3.21745
0.01045	-3.25285
0.0105	-3.25994
0.01055	-3.25956
0.0106	-3.2747
0.01065	-3.32035
0.0107	-3.39361
0.01075	-3.47976
0.0108	-3.56107
0.01085	-3.62763
0.0109	-3.67587
0.01095	-3.69872
0.011	-3.68344
0.01105	-3.6129
0.0111	-3.48031
0.01115	-3.29918
0.0112	-3.10641
0.01125	-2.95732
0.0113	-2.89753
0.01135	-2.94241
0.0114	-3.06281
0.01145	-3.20647
0.0115	-3.32579
0.01155	-3.40573
0.0116	-3.45735
0.01165	-3.49685
0.0117	-3.52623
0.01175	-3.5376
0.0118	-3.52809
0.01185	-3.50659
0.0119	-3.48902
0.01195	-3.48737
0.012	-3.50713
0.01205	-3.55206
0.0121	-3.61891
0.01215	-3.69506
0.0122	-3.76291
0.01225	-3.80809
0.0123	-3.82781
0.01235	-3.8301
0.0124	-3.82971
0.01245	-3.84198
0.0125	-3.88215
0.01255	-3.95539
0.0126	-4.05125
0.01265	-4.1392
0.0127	-4.18392
0.01275	-4.16493
0.0128	-4.09233
0.01285	-4.00514
0.0129	-3.94987
0.01295	-3.95924
0.013	-4.04165
0.01305	-4.18024
0.0131	-4.33567
0.01315	-4.44994
0.0132	-4.46753
0.01325	-4.35798
0.0133	-4.13481
0.01335	-3.84972
0.0134	-3.57124
0.01345	-3.35784
0.0135	-3.24028
0.01355	-3.21876
0.0136	-3.27468
0.01365	-3.38599
0.0137	-3.53616
0.01375	-3.70881
0.0138	-3.88279
0.01385	-4.02768
0.0139	-4.11289
0.01395	-4.1203
0.014	-4.06341
0.01405	-3.98383
0.0141	-3.92947
0.01415	-3.91919
0.0142	-3.93182
0.01425	-3.92307
0.0143	-3.86363
0.01435	-3.75908
0.0144	-3.65052
0.01445	-3.58731
0.0145	-3.60153
0.01455	-3.69182
0.0146	-3.83137
0.01465	-3.98392
0.0147	-4.12012
0.01475	-4.2208
0.0148	-4.27464
0.01485	-4.27553
0.0149	-4.22506
0.01495	-4.13543
0.015	-4.03223
0.01505	-3.94958
0.0151	-3.91398
0.01515	-3.93376
0.0152	-3.99377
0.01525	-4.06698
0.0153	-4.12633
0.01535	-4.15768
0.0154	-4.15199
0.01545	-4.10548
0.0155	-4.01166
0.01555	-3.87545
0.0156	-3.71817
0.01565	-3.58151
0.0157	-3.50859
0.01575	-3.52394
0.0158	-3.61868
0.01585	-3.76259
0.0159	-3.92165
0.01595	-4.0722
0.016	-4.20286
0.01605	-4.31083
0.0161	-4.39778
0.01615	-4.46609
0.0162	-4.51916
0.01625	-4.55893
0.0163	-4.58745
0.01635	-4.59981
0.0164	-4.58858
0.01645	-4.54653
0.0165	-4.48042
0.01655	-4.41216
0.0166	-4.36899
0.01665	-4.36365
0.0167	-4.38771
0.01675	-4.40584
0.0168	-4.37023
0.01685	-4.24377
0.0169	-4.02278
0.01695	-3.74372
0.017	-3.46515
0.01705	-3.23982
0.0171	-3.09123
0.01715	-3.01414
0.0172	-2.98672
0.01725	-2.99311
0.0173	-3.02877
0.01735	-3.10604
0.0174	-3.23812
0.01745	-3.42733
0.0175	-3.65437
0.01755	-3.88124
0.0176	-4.06695
0.01765	-4.1843
0.0177	-4.22806
0.01775	-4.21232
0.0178	-4.16048
0.01785	-4.09091
0.0179	-4.01298
0.01795	-3.92784
0.018	-3.83908
0.01805	-3.75217
0.0181	-3.67163
0.01815	-3.59062
0.0182	-3.49956
0.01825	-3.3976
0.0183	-3.30398
0.01835	-3.24493
0.0184	-3.24209
0.01845	-3.30335
0.0185	-3.42457
0.01855	-3.58971
0.0186	-3.77069
0.01865	-3.9309
0.0187	-4.03585
0.01875	-4.06745
0.0188	-4.02952
0.01885	-3.94772
0.0189	-3.85374
0.01895	-3.77446
0.019	-3.72055
0.01905	-3.69188
0.0191	-3.6798
0.01915	-3.68043
0.0192	-3.70097
0.01925	-3.75637
0.0193	-3.85578
0.01935	-3.99297
0.0194	-4.14502
0.01945	-4.28161
0.0195	-4.37164
0.01955	-4.38946
0.0196	-4.32015
0.01965	-4.1653
0.0197	-3.94903
0.01975	-3.71436
0.0198	-3.51002
0.01985	-3.37024
0.0199	-3.30505
0.01995	-3.2988
0.02	-3.32779
0.02005	-3.36831
0.0201	-3.40673
0.02015	-3.43867
0.0202	-3.46838
0.02025	-3.50703
0.0203	-3.56748
0.02035	-3.65738
0.0204	-3.77401
0.02045	-3.89833
0.0205	-4.00345
0.02055	-4.06849
0.0206	-4.08669
0.02065	-4.06355
0.0207	-4.00671
0.02075	-3.92084
0.0208	-3.80925
0.02085	-3.67955
0.0209	-3.5464
0.02095	-3.42759
0.021	-3.3418
0.02105	-3.30614
0.0211	-3.33661
0.02115	-3.43838
0.0212	-3.59592
0.02125	-3.76927
0.0213	-3.91449
0.02135	-4.00539
0.0214	-4.045
0.02145	-4.05863
0.0215	-4.07511
0.02155	-4.11244
0.0216	-4.17206
0.02165	-4.23618
0.0217	-4.27824
0.02175	-4.2703
0.0218	-4.19882
0.02185	-4.07042
0.0219	-3.91658
0.02195	-3.78082
0.022	-3.70002
0.02205	-3.68341
0.0221	-3.71462
0.02215	-3.75887
0.0222	-3.78363
0.02225	-3.76675
0.0223	-3.69976
0.02235	-3.5806
0.0224	-3.40847
0.02245	-3.18142
0.0225	-2.91099
0.02255	-2.63781
0.0226	-2.42874
0.02265	-2.35015
0.0227	-2.43583
0.02275	-2.67518
0.0228	-3.02427
0.02285	-3.42819
0.0229	-3.83862
0.02295	-4.21756
0.023	-4.53393
0.02305	-4.75711
0.0231	-4.86332
0.02315	-4.8477
0.0232	-4.72999
0.02325	-4.55122
0.0233	-4.35808
0.02335	-4.1878
0.0234	-4.04896
0.02345	-3.92295
0.0235	-3.77899
0.02355	-3.60733
0.0236	-3.43975
0.02365	-3.33554
0.0237	-3.34522
0.02375	-3.47896
0.0238	-3.69911
0.02385	-3.94536
0.0239	-4.16546
0.02395	-4.33756
0.024	-4.46898
0.02405	-4.58051
0.0241	-4.69338
0.02415	-4.82149
0.0242	-4.96945
0.02425	-5.12807
0.0243	-5.27794
0.02435	-5.40084
0.0244	-5.4935
0.02445	-5.5609
0.0245	-5.6065
0.02455	-5.61864
0.0246	-5.57214
0.02465	-5.43994
0.0247	-5.21287
0.02475	-4.91081
0.0248	-4.58485
0.02485	-4.30118
0.0249	-4.11788
0.02495	-4.06008
0.025	-4.11292
0.02505	-4.23249
0.0251	-4.37255
0.02515	-4.50925
0.0252	-4.64067
0.02525	-4.77068
0.0253	-4.88296
0.02535	-4.9421
0.0254	-4.90258
0.02545	-4.73505
0.0255	-4.43588
0.02555	-4.04262
0.0256	-3.62878
0.02565	-3.28311
0.0257	-3.07615
0.02575	-3.03002
0.0258	-3.11612
0.02585	-3.27021
0.0259	-3.42653
0.02595	-3.54197
0.026	-3.60755
0.02605	-3.63757
0.0261	-3.65459
0.02615	-3.67216
0.0262	-3.6936
0.02625	-3.70735
0.0263	-3.69963
0.02635	-3.66299
0.0264	-3.60784
0.02645	-3.55725
0.0265	-3.53977
0.02655	-3.57579
0.0266	-3.67229
0.02665	-3.81396
0.0267	-3.97091
0.02675	-4.10975
0.0268	-4.2078
0.02685	-4.25642
0.0269	-4.25777
0.02695	-4.22275
0.027	-4.16924
0.02705	-4.11671
0.0271	-4.07547
0.02715	-4.04076
0.0272	-3.99401
0.02725	-3.91165
0.0273	-3.77569
0.02735	-3.58365
0.0274	-3.35123
0.02745	-3.10585
0.0275	-2.88023
0.02755	-2.71142
0.0276	-2.64098
0.02765	-2.70654
0.0277	-2.92213
0.02775	-3.25571
0.0278	-3.62929
0.02785	-3.9412
0.0279	-4.11924
0.02795	-4.15782
0.028	-4.12089
0.02805	-4.09068
0.0281	-4.11779
0.02815	-4.19046
0.0282	-4.26054
0.02825	-4.27962
0.0283	-4.22895
0.02835	-4.11973
0.0284	-3.97674
0.02845	-3.82311
0.0285	-3.68028
0.02855	-3.56991
0.0286	-3.51009
0.02865	-3.50453
0.0287	-3.53945
0.02875	-3.59246
0.0288	-3.64418
0.02885	-3.68496
0.0289	-3.70994
0.02895	-3.71783
0.029	-3.71321
0.02905	-3.70566
0.0291	-3.7036
0.02915	-3.70935
0.0292	-3.71652
0.02925	-3.72126
0.0293	-3.72992
0.02935	-3.76131
0.0294	-3.83043
0.02945	-3.93487
0.0295	-4.0417
0.02955	-4.10363
0.0296	-4.08163
0.02965	-3.96646
0.0297	-3.7869
0.02975	-3.60068
0.0298	-3.47086
0.02985	-3.43651
0.0299	-3.49828
0.02995	-3.62383
0.03	-3.76657
0.03005	-3.88914
0.0301	-3.97859
0.03015	-4.0514
0.0302	-4.13278
0.03025	-4.23031
0.0303	-4.3163
0.03035	-4.34123
0.0304	-4.26178
0.03045	-4.0736
0.0305	-3.81614
0.03055	-3.56054
0.0306	-3.3751
0.03065	-3.29727
0.0307	-3.31819
0.03075	-3.39571
0.0308	-3.47827
0.03085	-3.53419
0.0309	-3.55877
0.03095	-3.57495
0.031	-3.60851
0.03105	-3.66958
0.0311	-3.74425
0.03115	-3.80911
0.0312	-3.85021
0.03125	-3.87576
0.0313	-3.90483
0.03135	-3.95214
0.0314	-4.01568
0.03145	-4.07684
0.0315	-4.11159
0.03155	-4.10759
0.0316	-4.07379
0.03165	-4.03875
0.0317	-4.03152
0.03175	-4.06274
0.0318	-4.12165
0.03185	-4.18498
0.0319	-4.23896
0.03195	-4.2906
0.032	-4.36332
0.03205	-4.4735
0.0321	-4.61437
0.03215	-4.75145
0.0322	-4.83871
0.03225	-4.83961
0.0323	-4.74314
0.03235	-4.56294
0.0324	-4.32641
0.03245	-4.06012
0.0325	-3.78515
0.03255	-3.5204
0.0326	-3.29372
0.03265	-3.135
0.0327	-3.06079
0.03275	-3.06156
0.0328	-3.10416
0.03285	-3.1535
0.0329	-3.19175
0.03295	-3.22594
0.033	-3.27923
0.03305	-3.36994
0.0331	-3.5001
0.03315	-3.65431
0.0332	-3.8139
0.03325	-3.96098
0.0333	-4.07854
0.03335	-4.14604
0.0334	-4.14839
0.03345	-4.08953
0.0335	-3.99935
0.03355	-3.92523
0.0336	-3.91105
0.03365	-3.97468
0.0337	-4.10304
0.03375	-4.26193
0.0338	-4.41923
0.03385	-4.55839
0.0339	-4.67772
0.03395	-4.78116
0.034	-4.87021
0.03405	-4.94077
0.0341	-4.9828
0.03415	-4.98466
0.0342	-4.93842
0.03425	-4.84771
0.0343	-4.7255
0.03435	-4.59184
0.0344	-4.45528
0.03445	-4.30907
0.0345	-4.13702
0.03455	-3.93928
0.0346	-3.74491
0.03465	-3.60728
0.0347	-3.57367
0.03475	-3.6625
0.0348	-3.84816
0.03485	-4.07256
0.0349	-4.2696
0.03495	-4.38887
0.035	-4.40784
0.03505	-4.33236
0.0351	-4.18928
0.03515	-4.01873
0.0352	-3.86091
0.03525	-3.74696
0.0353	-3.68721
0.03535	-3.66214
0.0354	-3.6306
0.03545	-3.55139
0.0355	-3.40928
0.03555	-3.22253
0.0356	-3.03616
0.03565	-2.89519
0.0357	-2.83068
0.03575	-2.84697
0.0358	-2.93447
0.03585	-3.07839
0.0359	-3.27047
0.03595	-3.50477
0.036	-3.77489
0.03605	-4.05699
0.0361	-4.30461
0.03615	-4.45976
0.0362	-4.4813
0.03625	-4.36501
0.0363	-4.15182
0.03635	-3.912
0.0364	-3.7167
0.03645	-3.61089
0.0365	-3.59923
0.03655	-3.65
0.0366	-3.71484
0.03665	-3.75278
0.0367	-3.75031
0.03675	-3.7217
0.0368	-3.69644
0.03685	-3.70016
0.0369	-3.73838
0.03695	-3.79157
0.037	-3.82467
0.03705	-3.80351
0.0371	-3.71173
0.03715	-3.56145
0.0372	-3.39432
0.03725	-3.26552
0.0373	-3.21819
0.03735	-3.26615
0.0374	-3.38646
0.03745	-3.52991
0.0375	-3.64374
0.03755	-3.7049
0.0376	-3.72813
0.03765	-3.75294
0.0377	-3.8079
0.03775	-3.88995
0.0378	-3.96088
0.03785	-3.97557
0.0379	-3.90902
0.03795	-3.77025
0.038	-3.59232
0.03805	-3.41369
0.0381	-3.26453
0.03815	-3.16523
0.0382	-3.12587
0.03825	-3.15341
0.0383	-3.24827
0.03835	-3.39969
0.0384	-3.57844
0.03845	-3.74423
0.0385	-3.85654
0.03855	-3.89159
0.0386	-3.85308
0.03865	-3.76727
0.0387	-3.67061
0.03875	-3.59045
0.0388	-3.53219
0.03885	-3.48218
0.0389	-3.42223
0.03895	-3.34699
0.039	-3.26307
0.03905	-3.18153
0.0391	-3.112
0.03915	-3.07086
0.0392	-3.08311
0.03925	-3.17872
0.0393	-3.37188
0.03935	-3.64289
0.0394	-3.93911
0.03945	-4.20035
0.0395	-4.38213
0.03955	-4.47022
0.0396	-4.46843
0.03965	-4.38879
0.0397	-4.24397
0.03975	-4.0526
0.0398	-3.83781
0.03985	-3.62651
0.0399	-3.44414
0.03995	-3.31291
0.04	-3.24589
0.04005	-3.24055
0.0401	-3.27737
0.04015	-3.33207
0.0402	-3.38543
0.04025	-3.42826
0.0403	-3.46178
0.04035	-3.49096
0.0404	-3.51733
0.04045	-3.53802
0.0405	-3.55156
0.04055	-3.56525
0.0406	-3.5871
0.04065	-3.61949
0.0407	-3.65131
0.04075	-3.66599
0.0408	-3.64812
0.04085	-3.59153
0.0409	-3.49938
0.04095	-3.38164
0.041	-3.25883
0.04105	-3.15875
0.0411	-3.10819
0.04115	-3.11947
0.0412	-3.18264
0.04125	-3.27088
0.0413	-3.36098
0.04135	-3.45059
0.0414	-3.55314
0.04145	-3.67721
0.0415	-3.81223
0.04155	-3.93099
0.0416	-4.00721
0.04165	-4.01864
0.0417	-3.95203
0.04175	-3.80257
0.0418	-3.58911
0.04185	-3.34882
0.0419	-3.12841
0.04195	-2.96561
0.042	-2.87879
0.04205	-2.86961
0.0421	-2.92931
0.04215	-3.04124
0.0422	-3.17875
0.04225	-3.30373
0.0423	-3.38148
0.04235	-3.40256
0.0424	-3.39074
0.04245	-3.3898
0.0425	-3.43288
0.04255	-3.52824
0.0426	-3.6558
0.04265	-3.78243
0.0427	-3.87898
0.04275	-3.93519
0.0428	-3.95879
0.04285	-3.96967
0.0429	-3.98615
0.04295	-4.02204
0.043	-4.08029
0.04305	-4.15305
0.0431	-4.22054
0.04315	-4.26219
0.0432	-4.26868
0.04325	-4.24487
0.0433	-4.20632
0.04335	-4.16705
0.0434	-4.1322
0.04345	-4.09313
0.0435	-4.03742
0.04355	-3.96214
0.0436	-3.88313
0.04365	-3.82572
0.0437	-3.8079
0.04375	-3.82093
0.0438	-3.83218
0.04385	-3.80213
0.0439	-3.7111
0.04395	-3.57155
0.044	-3.42111
0.04405	-3.2953
0.0441	-3.21639
0.04415	-3.18342
0.0442	-3.18065
0.04425	-3.18113
0.0443	-3.15995
0.04435	-3.10854
0.0444	-3.04121
0.04445	-2.98502
0.0445	-2.9599
0.04455	-2.96694
0.0446	-2.99395
0.04465	-3.03355
0.0447	-3.09396
0.04475	-3.19063
0.0448	-3.32764
0.04485	-3.48643
0.0449	-3.63938
0.04495	-3.76772
0.045	-3.86869
0.04505	-3.94773
0.0451	-4.01089
0.04515	-4.06314
0.0452	-4.10928
0.04525	-4.15593
0.0453	-4.21016
0.04535	-4.27566
0.0454	-4.34894
0.04545	-4.41609
0.0455	-4.45809
0.04555	-4.46106
0.0456	-4.42595
0.04565	-4.3676
0.0457	-4.30789
0.04575	-4.26002
0.0458	-4.21961
0.04585	-4.16825
0.0459	-4.08928
0.04595	-3.98737
0.046	-3.88861
0.04605	-3.8273
0.0461	-3.81796
0.04615	-3.84601
0.0462	-3.87297
0.04625	-3.86517
0.0463	-3.81843
0.04635	-3.76655
0.0464	-3.75883
0.04645	-3.83214
0.0465	-3.9891
0.04655	-4.20814
0.0466	-4.45417
0.04665	-4.69399
0.0467	-4.89433
0.04675	-5.02853
0.0468	-5.06953
0.04685	-4.99526
0.0469	-4.79214
0.04695	-4.4714
0.047	-4.07273
0.04705	-3.66023
0.0471	-3.29976
0.04715	-3.03926
0.0472	-2.89473
0.04725	-2.85455
0.0473	-2.89275
0.04735	-2.99054
0.0474	-3.14378
0.04745	-3.3526
0.0475	-3.59922
0.04755	-3.83945
0.0476	-4.01262
0.04765	-4.06916
0.0477	-3.99057
0.04775	-3.79671
0.0478	-3.53246
0.04785	-3.25148
0.0479	-3.00953
0.04795	-2.86014
0.048	-2.84538
0.04805	-2.97208
0.0481	-3.20322
0.04815	-3.47228
0.0482	-3.71541
0.04825	-3.89753
0.0483	-4.01472
0.04835	-4.082
0.0484	-4.11567
0.04845	-4.12061
0.0485	-4.0858
0.04855	-3.9989
0.0486	-3.86216
0.04865	-3.70243
0.0487	-3.56289
0.04875	-3.48366
0.0488	-3.48027
0.04885	-3.53761
0.0489	-3.61915
0.04895	-3.69188
0.049	-3.74342
0.04905	-3.77756
0.0491	-3.79909
0.04915	-3.80685
0.0492	-3.79899
0.04925	-3.78422
0.0493	-3.78534
0.04935	-3.82984
0.0494	-3.93201
0.04945	-4.07878
0.0495	-4.22708
0.04955	-4.31798
0.0496	-4.30551
0.04965	-4.17973
0.0497	-3.97837
0.04975	-3.77111
0.0498	-3.62864
0.04985	-3.58365
0.0499	-3.6194
0.04995	-3.67877
0.05	-3.69769
0.05005	-3.62938
0.0501	-3.46487
0.05015	-3.23543
0.0502	-3.00698
0.05025	-2.84891
0.0503	-2.80585
0.05035	-2.87998
0.0504	-3.03848
0.05045	-3.23159
0.0505	-3.40864
0.05055	-3.52632
0.0506	-3.55722
0.05065	-3.49733
0.0507	-3.36755
0.05075	-3.2053
0.0508	-3.04926
0.05085	-2.92979
0.0509	-2.86528
0.05095	-2.86141
0.051	-2.9044
0.05105	-2.96495
0.0511	-3.00889
0.05115	-3.01957
0.0512	-3.00679
0.05125	-3.00493
0.0513	-3.05851
0.05135	-3.20328
0.0514	-3.44711
0.05145	-3.76565
0.0515	-4.10985
0.05155	-4.42366
0.0516	-4.66312
0.05165	-4.80564
0.0517	-4.84794
0.05175	-4.80239
0.0518	-4.69051
0.05185	-4.54089
0.0519	-4.38429
0.05195	-4.24543
0.052	-4.13546
0.05205	-4.04991
0.0521	-3.97722
0.05215	-3.90342
0.0522	-3.82037
0.05225	-3.72569
0.0523	-3.62959
0.05235	-3.54349
0.0524	-3.47676
0.05245	-3.43216
0.0525	-3.41386
0.05255	-3.42741
0.0526	-3.47265
0.05265	-3.53686
0.0527	-3.59369
0.05275	-3.61489
0.0528	-3.58335
0.05285	-3.50122
0.0529	-3.38562
0.05295	-3.25769
0.053	-3.13562
0.05305	-3.02975
0.0531	-2.94059
0.05315	-2.86086
0.0532	-2.78433
0.05325	-2.71469
0.0533	-2.67249
0.05335	-2.68785
0.0534	-2.78454
0.05345	-2.9611
0.0535	-3.18108
0.05355	-3.38659
0.0536	-3.52883
0.05365	-3.59403
0.0537	-3.60488
0.05375	-3.59713
0.0538	-3.59246
0.05385	-3.58355
0.0539	-3.54824
0.05395	-3.47433
0.054	-3.37289
0.05405	-3.27303
0.0541	-3.20203
0.05415	-3.16717
0.0542	-3.15166
0.05425	-3.12427
0.0543	-3.05577
0.05435	-2.93648
0.0544	-2.78688
0.05445	-2.66246
0.0545	-2.63318
0.05455	-2.75612
0.0546	-3.03746
0.05465	-3.42391
0.0547	-3.81895
0.05475	-4.12688
0.0548	-4.28681
0.05485	-4.29369
0.0549	-4.18831
0.05495	-4.03686
0.055	-3.89775
0.05505	-3.8016
0.0551	-3.73967
0.05515	-3.68277
0.0552	-3.60289
0.05525	-3.49373
0.0553	-3.36866
0.05535	-3.25334
0.0554	-3.16737
0.05545	-3.11632
0.0555	-3.08908
0.05555	-3.07031
0.0556	-3.05271
0.05565	-3.04292
0.0557	-3.05433
0.05575	-3.09977
0.0558	-3.18064
0.05585	-3.28326
0.0559	-3.37636
0.05595	-3.42513
0.056	-3.40355
0.05605	-3.30647
0.0561	-3.14791
0.05615	-2.95821
0.0562	-2.77455
0.05625	-2.63484
0.0563	-2.5611
0.05635	-2.55603
0.0564	-2.60537
0.05645	-2.69264
0.0565	-2.80798
0.05655	-2.95134
0.0566	-3.12758
0.05665	-3.33782
0.0567	-3.56884
0.05675	-3.79284
0.0568	-3.97519
0.05685	-4.08885
0.0569	-4.12347
0.05695	-4.08693
0.057	-4.00132
0.05705	-3.8952
0.0571	-3.79159
0.05715	-3.70281
0.0572	-3.63094
0.05725	-3.57584
0.0573	-3.542
0.05735	-3.53881
0.0574	-3.57984
0.05745	-3.67275
0.0575	-3.81137
0.05755	-3.97528
0.0576	-4.1405
0.05765	-4.2885
0.0577	-4.40597
0.05775	-4.47874
0.0578	-4.49143
0.05785	-4.43471
0.0579	-4.3121
0.05795	-4.14475
0.058	-3.97507
0.05805	-3.85629
0.0581	-3.83515
0.05815	-3.92466
0.0582	-4.09193
0.05825	-4.26827
0.0583	-4.38041
0.05835	-4.38582
0.0584	-4.29019
0.05845	-4.1378
0.0585	-3.98568
0.05855	-3.87575
0.0586	-3.82667
0.05865	-3.83127
0.0587	-3.86232
0.05875	-3.88159
0.0588	-3.85611
0.05885	-3.7799
0.0589	-3.67813
0.05895	-3.59636
0.059	-3.57527
0.05905	-3.63388
0.0591	-3.76378
0.05915	-3.94182
0.0592	-4.13936
0.05925	-4.33237
0.0593	-4.49718
0.05935	-4.61399
0.0594	-4.67051
0.05945	-4.66826
0.0595	-4.61241
0.05955	-4.50475
0.0596	-4.3347
0.05965	-4.08884
0.0597	-3.76468
0.05975	-3.38643
0.0598	-3.00811
0.05985	-2.69735
0.0599	-2.50911
0.05995	-2.46671
0.06	-2.56
0.06005	-2.75357
0.0601	-2.99992
0.06015	-3.24325
0.0602	-3.43356
0.06025	-3.53516
0.0603	-3.5376
0.06035	-3.4548
0.0604	-3.31701
0.06045	-3.15559
0.0605	-2.99836
0.06055	-2.86678
0.0606	-2.78663
0.06065	-2.7812
0.0607	-2.86424
0.06075	-3.03016
0.0608	-3.25835
0.06085	-3.51448
0.0609	-3.75376
0.06095	-3.93044
0.061	-4.01319
0.06105	-3.9945
0.0611	-3.89233
0.06115	-3.74031
0.0612	-3.57899
0.06125	-3.44555
0.0613	-3.36689
0.06135	-3.3463
0.0614	-3.36671
0.06145	-3.39232
0.0615	-3.39153
0.06155	-3.35499
0.0616	-3.30402
0.06165	-3.27195
0.0617	-3.28043
0.06175	-3.31933
0.0618	-3.35886
0.06185	-3.3709
0.0619	-3.35218
0.06195	-3.32189
0.062	-3.31201
0.06205	-3.3417
0.0621	-3.40978
0.06215	-3.49652
0.0622	-3.5755
0.06225	-3.62437
0.0623	-3.63063
0.06235	-3.59561
0.0624	-3.5326
0.06245	-3.46091
0.0625	-3.39579
0.06255	-3.34916
0.0626	-3.33782
0.06265	-3.38252
0.0627	-3.50147
0.06275	-3.69196
0.0628	-3.92266
0.06285	-4.13776
0.0629	-4.27776
0.06295	-4.30351
0.063	-4.20732
0.06305	-4.0156
0.0631	-3.7751
0.06315	-3.54428
0.0632	-3.37727
0.06325	-3.30269
0.0633	-3.31221
0.06335	-3.37476
0.0634	-3.46145
0.06345	-3.56099
0.0635	-3.6693
0.06355	-3.77441
0.0636	-3.84684
0.06365	-3.85171
0.0637	-3.76021
0.06375	-3.56835
0.0638	-3.30519
0.06385	-3.03067
0.0639	-2.81024
0.06395	-2.68874
0.064	-2.67479
0.06405	-2.747
0.0641	-2.86852
0.06415	-3.00806
0.0642	-3.14712
0.06425	-3.27722
0.0643	-3.38873
0.06435	-3.46623
0.0644	-3.50026
0.06445	-3.49751
0.0645	-3.47591
0.06455	-3.4519
0.0646	-3.43157
0.06465	-3.41656
0.0647	-3.41483
0.06475	-3.44441
0.0648	-3.52699
0.06485	-3.67665
0.0649	-3.88572
0.06495	-4.11952
0.065	-4.31945
0.06505	-4.42358
0.0651	-4.39239
0.06515	-4.23074
0.0652	-3.98927
0.06525	-3.73824
0.0653	-3.53184
0.06535	-3.38841
0.0654	-3.29521
0.06545	-3.23131
0.0655	-3.18526
0.06555	-3.15737
0.0656	-3.15634
0.06565	-3.18717
0.0657	-3.24895
0.06575	-3.33266
0.0658	-3.43124
0.06585	-3.54097
0.0659	-3.66474
0.06595	-3.80807
0.066	-3.97654
0.06605	-4.16659
0.0661	-4.36098
0.06615	-4.52504
0.0662	-4.62199
0.06625	-4.62616
0.0663	-4.53633
0.06635	-4.37783
0.0664	-4.19976
0.06645	-4.05287
0.0665	-3.96563
0.06655	-3.92894
0.0666	-3.90862
0.06665	-3.86533
0.0667	-3.77948
0.06675	-3.65317
0.0668	-3.50487
0.06685	-3.35621
0.0669	-3.22467
0.06695	-3.12596
0.067	-3.07496
0.06705	-3.08638
0.0671	-3.16661
0.06715	-3.30842
0.0672	-3.48203
0.06725	-3.63942
0.0673	-3.72735
0.06735	-3.70586
0.0674	-3.56586
0.06745	-3.34104
0.0675	-3.09694
0.06755	-2.91376
0.0676	-2.85052
0.06765	-2.92683
0.0677	-3.10777
0.06775	-3.32225
0.0678	-3.49083
0.06785	-3.55918
0.0679	-3.5119
0.06795	-3.37158
0.068	-3.18501
0.06805	-3.00176
0.0681	-2.86157
0.06815	-2.78319
0.0682	-2.76143
0.06825	-2.77471
0.0683	-2.8021
0.06835	-2.83715
0.0684	-2.88975
0.06845	-2.97193
0.0685	-3.08707
0.06855	-3.22076
0.0686	-3.34735
0.06865	-3.43897
0.0687	-3.47854
0.06875	-3.46216
0.0688	-3.40092
0.06885	-3.31437
0.0689	-3.22683
0.06895	-3.16232
0.069	-3.14948
0.06905	-3.2111
0.0691	-3.35558
0.06915	-3.56338
0.0692	-3.79264
0.06925	-3.99616
0.0693	-4.14875
0.06935	-4.25264
0.0694	-4.3267
0.06945	-4.38322
0.0695	-4.41426
0.06955	-4.39925
0.0696	-4.32134
0.06965	-4.17985
0.0697	-4.00111
0.06975	-3.82527
0.0698	-3.69541
0.06985	-3.63314
0.0699	-3.62562
0.06995	-3.624
0.07	-3.57197
0.07005	-3.43758
0.0701	-3.23195
0.07015	-3.00422
0.0702	-2.81471
0.07025	-2.70684
0.0703	-2.69333
0.07035	-2.76057
0.0704	-2.88338
0.07045	-3.037
0.0705	-3.2048
0.07055	-3.37694
0.0706	-3.54531
0.07065	-3.69766
0.0707	-3.81841
0.07075	-3.89367
0.0708	-3.91425
0.07085	-3.8763
0.0709	-3.78147
0.07095	-3.64384
0.071	-3.48848
0.07105	-3.34972
0.0711	-3.26006
0.07115	-3.24178
0.0712	-3.30171
0.07125	-3.43028
0.0713	-3.60526
0.07135	-3.79936
0.0714	-3.98207
0.07145	-4.12261
0.0715	-4.18928
0.07155	-4.15602
0.0716	-4.00879
0.07165	-3.75491
0.0717	-3.42826
0.07175	-3.09118
0.0718	-2.81951
0.07185	-2.6797
0.0719	-2.70307
0.07195	-2.87434
0.072	-3.13473
0.07205	-3.40093
0.0721	-3.59539
0.07215	-3.67476
0.0722	-3.64347
0.07225	-3.54154
0.0723	-3.41695
0.07235	-3.30426
0.0724	-3.22035
0.07245	-3.17211
0.0725	-3.16137
0.07255	-3.18271
0.0726	-3.22325
0.07265	-3.26459
0.0727	-3.29356
0.07275	-3.30759
0.0728	-3.31106
0.07285	-3.30335
0.0729	-3.27623
0.07295	-3.22325
0.073	-3.15025
0.07305	-3.07873
0.0731	-3.03231
0.07315	-3.02745
0.0732	-3.06934
0.07325	-3.15002
0.0733	-3.24808
0.07335	-3.33446
0.0734	-3.38086
0.07345	-3.37173
0.0735	-3.30762
0.07355	-3.20913
0.0736	-3.11083
0.07365	-3.0467
0.0737	-3.0296
0.07375	-3.04018
0.0738	-3.03522
0.07385	-2.97254
0.0739	-2.83313
0.07395	-2.63265
0.074	-2.42176
0.07405	-2.26898
0.0741	-2.24213
0.07415	-2.38051
0.0742	-2.68369
0.07425	-3.10903
0.0743	-3.57892
0.07435	-3.99529
0.0744	-4.2694
0.07445	-4.34736
0.0745	-4.23388
0.07455	-3.98768
0.0746	-3.69699
0.07465	-3.4452
0.0747	-3.28405
0.07475	-3.22441
0.0748	-3.2486
0.07485	-3.32819
0.0749	-3.44017
0.07495	-3.56877
0.075	-3.70108
0.07505	-3.82447
0.0751	-3.92953
0.07515	-4.01011
0.0752	-4.06044
0.07525	-4.07227
0.0753	-4.03288
0.07535	-3.933
0.0754	-3.77647
0.07545	-3.59
0.0755	-3.41483
0.07555	-3.28903
0.0756	-3.22694
0.07565	-3.21622
0.0757	-3.22674
0.07575	-3.23282
0.0758	-3.22482
0.07585	-3.2107
0.0759	-3.20357
0.07595	-3.21311
0.076	-3.24431
0.07605	-3.30496
0.0761	-3.4005
0.07615	-3.52716
0.0762	-3.66199
0.07625	-3.77254
0.0763	-3.83315
0.07635	-3.83823
0.0764	-3.80103
0.07645	-3.74056
0.0765	-3.67163
0.07655	-3.60045
0.0766	-3.53118
0.07665	-3.46853
0.0767	-3.42005
0.07675	-3.39121
0.0768	-3.38243
0.07685	-3.38744
0.0769	-3.39546
0.07695	-3.39271
0.077	-3.37236
0.07705	-3.33191
0.0771	-3.27597
0.07715	-3.20902
0.0772	-3.14236
0.07725	-3.09335
0.0773	-3.07905
0.07735	-3.10708
0.0774	-3.1719
0.07745	-3.25839
0.0775	-3.35334
0.07755	-3.44589
0.0776	-3.52799
0.07765	-3.59194
0.0777	-3.62706
0.07775	-3.62046
0.0778	-3.56316
0.07785	-3.45802
0.0779	-3.32899
0.07795	-3.21555
0.078	-3.15979
0.07805	-3.18608
0.0781	-3.2872
0.07815	-3.43044
0.0782	-3.57875
0.07825	-3.71071
0.0783	-3.82743
0.07835	-3.9383
0.0784	-4.05307
0.07845	-4.17312
0.0785	-4.28797
0.07855	-4.37467
0.0786	-4.40193
0.07865	-4.34253
0.0787	-4.19248
0.07875	-3.97903
0.0788	-3.75765
0.07885	-3.59065
0.0789	-3.52781
0.07895	-3.58944
0.079	-3.76755
0.07905	-4.02838
0.0791	-4.32352
0.07915	-4.59828
0.0792	-4.80439
0.07925	-4.90496
0.0793	-4.88058
0.07935	-4.73722
0.0794	-4.51808
0.07945	-4.30089
0.0795	-4.17001
0.07955	-4.1796
0.0796	-4.32619
0.07965	-4.55617
0.0797	-4.78553
0.07975	-4.92985
0.0798	-4.92893
0.07985	-4.76455
0.0799	-4.4597
0.07995	-4.06998
0.08	-3.67072
0.08005	-3.34551
0.0801	-3.16592
0.08015	-3.16569
0.0802	-3.32147
0.08025	-3.56435
0.0803	-3.80698
0.08035	-3.97743
0.0804	-4.03602
0.08045	-3.97872
0.0805	-3.83378
0.08055	-3.65178
0.0806	-3.48939
0.08065	-3.39413
0.0807	-3.38692
0.08075	-3.4568
0.0808	-3.566
0.08085	-3.66967
0.0809	-3.73161
0.08095	-3.73342
0.081	-3.6664
0.08105	-3.53162
0.0811	-3.34288
0.08115	-3.13205
0.0812	-2.94388
0.08125	-2.82685
0.0813	-2.81745
0.08135	-2.93099
0.0814	-3.15247
0.08145	-3.44194
0.0815	-3.74483
0.08155	-4.00963
0.0816	-4.20419
0.08165	-4.32417
0.0817	-4.39129
0.08175	-4.43785
0.0818	-4.48776
0.08185	-4.54258
0.0819	-4.58521
0.08195	-4.59242
0.082	-4.55005
0.08205	-4.45998
0.0821	-4.33801
0.08215	-4.20661
0.0822	-4.08636
0.08225	-3.98915
0.0823	-3.92198
0.08235	-3.88505
0.0824	-3.87413
0.08245	-3.87825
0.0825	-3.88781
0.08255	-3.90194
0.0826	-3.93278
0.08265	-4.00021
0.0827	-4.12377
0.08275	-4.30684
0.0828	-4.53022
0.08285	-4.75066
0.0829	-4.91818
0.08295	-4.99493
0.083	-4.96785
0.08305	-4.84362
0.0831	-4.64882
0.08315	-4.42571
0.0832	-4.22491
0.08325	-4.09165
0.0833	-4.04701
0.08335	-4.07926
0.0834	-4.15055
0.08345	-4.21982
0.0835	-4.26427
0.08355	-4.28908
0.0836	-4.31294
0.08365	-4.35063
0.0837	-4.39333
0.08375	-4.41146
0.0838	-4.37187
0.08385	-4.26348
0.0839	-4.11165
0.08395	-3.97042
0.084	-3.89279
0.08405	-3.90553
0.0841	-3.99317
0.08415	-4.11087
0.0842	-4.2036
0.08425	-4.23472
0.0843	-4.19969
0.08435	-4.12008
0.0844	-4.0191
0.08445	-3.90585
0.0845	-3.77162
0.08455	-3.60976
0.0846	-3.42877
0.08465	-3.25452
0.0847	-3.11403
0.08475	-3.01595
0.0848	-2.94448
0.08485	-2.87287
0.0849	-2.78134
0.08495	-2.67172
0.085	-2.57221
0.08505	-2.52374
0.0851	-2.5615
0.08515	-2.68974
0.0852	-2.8781
0.08525	-3.07277
0.0853	-3.22708
0.08535	-3.31926
0.0854	-3.36471
0.08545	-3.39906
0.0855	-3.45159
0.08555	-3.52545
0.0856	-3.60018
0.08565	-3.64888
0.0857	-3.66185
0.08575	-3.65069
0.0858	-3.64418
0.08585	-3.66557
0.0859	-3.72237
0.08595	-3.80304
0.086	-3.89071
0.08605	-3.9691
0.0861	-4.02903
0.08615	-4.06217
0.0862	-4.06294
0.08625	-4.02247
0.0863	-3.9351
0.08635	-3.8
0.0864	-3.63102
0.08645	-3.45262
0.0865	-3.2904
0.08655	-3.16189
0.0866	-3.07933
0.08665	-3.05003
0.0867	-3.08078
0.08675	-3.17564
0.0868	-3.33136
0.08685	-3.5364
0.0869	-3.77136
0.08695	-4.00815
0.087	-4.21539
0.08705	-4.35827
0.0871	-4.40788
0.08715	-4.35423
0.0872	-4.21394
0.08725	-4.02306
0.0873	-3.82049
0.08735	-3.62732
0.0874	-3.44233
0.08745	-3.25222
0.0875	-3.0514
0.08755	-2.8567
0.0876	-2.70642
0.08765	-2.64353
0.0877	-2.69397
0.08775	-2.85786
0.0878	-3.1109
0.08785	-3.41331
0.0879	-3.72048
0.08795	-3.99734
0.088	-4.22159
0.08805	-4.37796
0.0881	-4.45236
0.08815	-4.43818
0.0882	-4.34797
0.08825	-4.21477
0.0883	-4.07424
0.08835	-3.95195
0.0884	-3.86034
0.08845	-3.80834
0.0885	-3.80081
0.08855	-3.8378
0.0886	-3.9083
0.08865	-3.99833
0.0887	-4.09335
0.08875	-4.18322
0.0888	-4.25865
0.08885	-4.30677
0.0889	-4.31072
0.08895	-4.25773
0.089	-4.149
0.08905	-4.0033
0.0891	-3.84512
0.08915	-3.69429
0.0892	-3.5555
0.08925	-3.42189
0.0893	-3.28421
0.08935	-3.14108
0.0894	-2.9997
0.08945	-2.87691
0.0895	-2.78887
0.08955	-2.75351
0.0896	-2.7909
0.08965	-2.91495
0.0897	-3.11894
0.08975	-3.365
0.0898	-3.59385
0.08985	-3.75189
0.0899	-3.81297
0.08995	-3.78405
0.09	-3.69562
0.09005	-3.58816
0.0901	-3.50198
0.09015	-3.46565
0.0902	-3.49183
0.09025	-3.57399
0.0903	-3.68748
0.09035	-3.80194
0.0904	-3.89238
0.09045	-3.94659
0.0905	-3.96033
0.09055	-3.9307
0.0906	-3.86047
0.09065	-3.76632
0.0907	-3.68271
0.09075	-3.65322
0.0908	-3.71016
0.09085	-3.85877
0.0909	-4.06905
0.09095	-4.27944
0.091	-4.42223
0.09105	-4.44951
0.0911	-4.35611
0.09115	-4.17828
0.0912	-3.97627
0.09125	-3.80527
0.0913	-3.69353
0.09135	-3.62702
0.0914	-3.56757
0.09145	-3.48048
0.0915	-3.35615
0.09155	-3.21343
0.0916	-3.07749
0.09165	-2.96528
0.0917	-2.88446
0.09175	-2.8364
0.0918	-2.82251
0.09185	-2.84029
0.0919	-2.88584
0.09195	-2.95735
0.092	-3.05692
0.09205	-3.18568
0.0921	-3.33507
0.09215	-3.48597
0.0922	-3.61529
0.09225	-3.71415
0.0923	-3.79227
0.09235	-3.87125
0.0924	-3.96244
0.09245	-4.0586
0.0925	-4.13119
0.09255	-4.15223
0.0926	-4.10848
0.09265	-4.01438
0.0927	-3.90464
0.09275	-3.81589
0.0928	-3.76368
0.09285	-3.73916
0.0929	-3.71786
0.09295	-3.6844
0.093	-3.64377
0.09305	-3.61685
0.0931	-3.62472
0.09315	-3.67343
0.0932	-3.7509
0.09325	-3.83368
0.0933	-3.89779
0.09335	-3.92312
0.0934	-3.90052
0.09345	-3.83319
0.0935	-3.73723
0.09355	-3.63338
0.0936	-3.54873
0.09365	-3.50977
0.0937	-3.54183
0.09375	-3.66056
0.0938	-3.8645
0.09385	-4.12932
0.0939	-4.40691
0.09395	-4.62573
0.094	-4.71
0.09405	-4.60872
0.0941	-4.32785
0.09415	-3.93446
0.0942	-3.52987
0.09425	-3.20332
0.0943	-2.99748
0.09435	-2.90245
0.0944	-2.87573
0.09445	-2.873
0.0945	-2.87457
0.09455	-2.89606
0.0946	-2.98042
0.09465	-3.17199
0.0947	-3.48242
0.09475	-3.86681
0.0948	-4.23532
0.09485	-4.48729
0.0949	-4.56422
0.09495	-4.47053
0.095	-4.26752
0.09505	-4.03781
0.0951	-3.85293
0.09515	-3.75101
0.0952	-3.73353
0.09525	-3.77155
0.0953	-3.82292
0.09535	-3.84818
0.0954	-3.83092
0.09545	-3.78204
0.0955	-3.7314
0.09555	-3.70298
0.0956	-3.70154
0.09565	-3.71212
0.0957	-3.71333
0.09575	-3.68535
0.0958	-3.61916
0.09585	-3.52101
0.0959	-3.41216
0.09595	-3.31603
0.096	-3.24183
0.09605	-3.18464
0.0961	-3.14074
0.09615	-3.12173
0.0962	-3.15234
0.09625	-3.25657
0.0963	-3.44611
0.09635	-3.70788
0.0964	-4.00515
0.09645	-4.29194
0.0965	-4.52878
0.09655	-4.69579
0.0966	-4.78977
0.09665	-4.81421
0.0967	-4.77626
0.09675	-4.68791
0.0968	-4.56028
0.09685	-4.40796
0.0969	-4.24687
0.09695	-4.10049
0.097	-3.99148
0.09705	-3.93644
0.0971	-3.93893
0.09715	-3.99508
0.0972	-4.09281
0.09725	-4.21778
0.0973	-4.34636
0.09735	-4.44557
0.0974	-4.47764
0.09745	-4.4205
0.0975	-4.28508
0.09755	-4.11421
0.0976	-3.94988
0.09765	-3.80418
0.0977	-3.65883
0.09775	-3.49391
0.0978	-3.31379
0.09785	-3.15268
0.0979	-3.05883
0.09795	-3.06823
0.098	-3.18775
0.09805	-3.39421
0.0981	-3.6463
0.09815	-3.90457
0.0982	-4.14005
0.09825	-4.33011
0.0983	-4.4592
0.09835	-4.51814
0.0984	-4.5129
0.09845	-4.46749
0.0985	-4.4154
0.09855	-4.38281
0.0986	-4.37176
0.09865	-4.36426
0.0987	-4.33913
0.09875	-4.28789
0.0988	-4.21341
0.09885	-4.1198
0.0989	-4.0045
0.09895	-3.85896
0.099	-3.67746
0.09905	-3.45985
0.0991	-3.21768
0.09915	-2.97231
0.0992	-2.75586
0.09925	-2.60626
0.0993	-2.55674
0.09935	-2.62228
0.0994	-2.79266
0.09945	-3.03533
0.0995	-3.31053
0.09955	-3.58444
0.0996	-3.83809
0.09965	-4.06445
0.0997	-4.25923
0.09975	-4.41481
0.0998	-4.5252
0.09985	-4.58534
0.0999	-4.5981
0.09995	-4.56945
[truncated: 37,972 more rows]

## Sheet: Trace_ipsi_PDMP
0	-4.61117
5e-05	-4.68179
0.0001	-4.66294
0.00015	-4.54233
0.0002	-4.33807
0.00025	-4.09787
0.0003	-3.89239
0.00035	-3.78565
0.0004	-3.81185
0.00045	-3.95684
0.0005	-4.16719
0.00055	-4.37233
0.0006	-4.5184
0.00065	-4.58239
0.0007	-4.57417
0.00075	-4.52097
0.0008	-4.45127
0.00085	-4.38872
0.0009	-4.35397
0.00095	-4.36449
0.001	-4.41388
0.00105	-4.46576
0.0011	-4.46395
0.00115	-4.37233
0.0012	-4.19715
0.00125	-3.98452
0.0013	-3.78306
0.00135	-3.62058
0.0014	-3.49707
0.00145	-3.40486
0.0015	-3.34965
0.00155	-3.35854
0.0016	-3.45863
0.00165	-3.65611
0.0017	-3.92501
0.00175	-4.21642
0.0018	-4.47447
0.00185	-4.65353
0.0019	-4.73436
0.00195	-4.72699
0.002	-4.66045
0.00205	-4.56173
0.0021	-4.44653
0.00215	-4.32067
0.0022	-4.19511
0.00225	-4.08762
0.0023	-4.01803
0.00235	-3.99255
0.0024	-4.003
0.00245	-4.03973
0.0025	-4.10444
0.00255	-4.21422
0.0026	-4.38221
0.00265	-4.60099
0.0027	-4.83288
0.00275	-5.02993
0.0028	-5.15082
0.00285	-5.18256
0.0029	-5.13837
0.00295	-5.05212
0.003	-4.96053
0.00305	-4.89268
0.0031	-4.85891
0.00315	-4.85119
0.0032	-4.84467
0.00325	-4.8136
0.0033	-4.74584
0.00335	-4.65022
0.0034	-4.55025
0.00345	-4.47101
0.0035	-4.43121
0.00355	-4.43873
0.0036	-4.48472
0.00365	-4.54288
0.0037	-4.58331
0.00375	-4.59044
0.0038	-4.56779
0.00385	-4.53217
0.0039	-4.49835
0.00395	-4.46993
0.004	-4.4435
0.00405	-4.41785
0.0041	-4.4061
0.00415	-4.43067
0.0042	-4.50607
0.00425	-4.62001
0.0043	-4.7355
0.00435	-4.81345
0.0044	-4.83741
0.00445	-4.82056
0.0045	-4.79464
0.00455	-4.7909
0.0046	-4.82775
0.00465	-4.90741
0.0047	-5.02243
0.00475	-5.15798
0.0048	-5.28931
0.00485	-5.37718
0.0049	-5.38119
0.00495	-5.27676
0.005	-5.07208
0.00505	-4.81179
0.0051	-4.55962
0.00515	-4.37257
0.0052	-4.27814
0.00525	-4.269
0.0053	-4.31439
0.00535	-4.38024
0.0054	-4.44411
0.00545	-4.49884
0.0055	-4.54978
0.00555	-4.60734
0.0056	-4.68087
0.00565	-4.77597
0.0057	-4.89316
0.00575	-5.02616
0.0058	-5.16088
0.00585	-5.27567
0.0059	-5.34945
0.00595	-5.36797
0.006	-5.32899
0.00605	-5.23869
0.0061	-5.1094
0.00615	-4.95689
0.0062	-4.79246
0.00625	-4.62196
0.0063	-4.45088
0.00635	-4.28752
0.0064	-4.14425
0.00645	-4.02905
0.0065	-3.94319
0.00655	-3.88279
0.0066	-3.8413
0.00665	-3.80482
0.0067	-3.75181
0.00675	-3.66238
0.0068	-3.53944
0.00685	-3.41631
0.0069	-3.34694
0.00695	-3.3772
0.007	-3.5214
0.00705	-3.75229
0.0071	-4.02069
0.00715	-4.27975
0.0072	-4.50211
0.00725	-4.67486
0.0073	-4.79341
0.00735	-4.86101
0.0074	-4.89014
0.00745	-4.89365
0.0075	-4.87419
0.00755	-4.82439
0.0076	-4.73723
0.00765	-4.61767
0.0077	-4.48139
0.00775	-4.34964
0.0078	-4.23841
0.00785	-4.15718
0.0079	-4.10234
0.00795	-4.06197
0.008	-4.02005
0.00805	-3.97153
0.0081	-3.92647
0.00815	-3.91073
0.0082	-3.94646
0.00825	-4.03903
0.0083	-4.16741
0.00835	-4.29667
0.0084	-4.39357
0.00845	-4.43769
0.0085	-4.41828
0.00855	-4.33412
0.0086	-4.19345
0.00865	-4.01454
0.0087	-3.82413
0.00875	-3.65482
0.0088	-3.54094
0.00885	-3.50825
0.0089	-3.566
0.00895	-3.69709
0.009	-3.86668
0.00905	-4.03291
0.0091	-4.16482
0.00915	-4.24439
0.0092	-4.27094
0.00925	-4.252
0.0093	-4.20158
0.00935	-4.13727
0.0094	-4.08485
0.00945	-4.07621
0.0095	-4.13925
0.00955	-4.28011
0.0096	-4.47408
0.00965	-4.67201
0.0097	-4.81839
0.00975	-4.87865
0.0098	-4.84985
0.00985	-4.75877
0.0099	-4.64388
0.00995	-4.5486
0.01	-4.51044
0.01005	-4.55708
0.0101	-4.68826
0.01015	-4.87292
0.0102	-5.05585
0.01025	-5.18145
0.0103	-5.2124
0.01035	-5.14251
0.0104	-4.99582
0.01045	-4.81128
0.0105	-4.62909
0.01055	-4.47584
0.0106	-4.36311
0.01065	-4.2899
0.0107	-4.25392
0.01075	-4.25783
0.0108	-4.31201
0.01085	-4.41857
0.0109	-4.56301
0.01095	-4.71258
0.011	-4.83188
0.01105	-4.89633
0.0111	-4.89375
0.01115	-4.82431
0.0112	-4.69675
0.01125	-4.53233
0.0113	-4.36321
0.01135	-4.22578
0.0114	-4.14402
0.01145	-4.12407
0.0115	-4.15662
0.01155	-4.2346
0.0116	-4.35186
0.01165	-4.50296
0.0117	-4.67335
0.01175	-4.83815
0.0118	-4.9687
0.01185	-5.04241
0.0119	-5.04944
0.01195	-4.99791
0.012	-4.90975
0.01205	-4.81567
0.0121	-4.74463
0.01215	-4.71158
0.0122	-4.7098
0.01225	-4.71686
0.0123	-4.70747
0.01235	-4.66558
0.0124	-4.59349
0.01245	-4.51148
0.0125	-4.44775
0.01255	-4.42325
0.0126	-4.43867
0.01265	-4.47745
0.0127	-4.51118
0.01275	-4.52054
0.0128	-4.49843
0.01285	-4.45749
0.0129	-4.41838
0.01295	-4.39872
0.013	-4.404
0.01305	-4.42521
0.0131	-4.4389
0.01315	-4.4175
0.0132	-4.3434
0.01325	-4.22624
0.0133	-4.1011
0.01335	-4.02167
0.0134	-4.0334
0.01345	-4.1591
0.0135	-4.38451
0.01355	-4.66835
0.0136	-4.94982
0.01365	-5.17084
0.0137	-5.28792
0.01375	-5.28688
0.0138	-5.18938
0.01385	-5.04529
0.0139	-4.91232
0.01395	-4.83898
0.014	-4.85512
0.01405	-4.9699
0.0141	-5.16506
0.01415	-5.39395
0.0142	-5.59288
0.01425	-5.70985
0.0143	-5.72461
0.01435	-5.65211
0.0144	-5.52482
0.01445	-5.37246
0.0145	-5.20965
0.01455	-5.03984
0.0146	-4.86496
0.01465	-4.69228
0.0147	-4.5308
0.01475	-4.39298
0.0148	-4.29205
0.01485	-4.24206
0.0149	-4.25337
0.01495	-4.32908
0.015	-4.46796
0.01505	-4.66778
0.0151	-4.9207
0.01515	-5.20519
0.0152	-5.48376
0.01525	-5.7146
0.0153	-5.86796
0.01535	-5.92849
0.0154	-5.89273
0.01545	-5.76314
0.0155	-5.55465
0.01555	-5.29754
0.0156	-5.03712
0.01565	-4.82213
0.0157	-4.69002
0.01575	-4.65105
0.0158	-4.68233
0.01585	-4.7339
0.0159	-4.74826
0.01595	-4.68367
0.016	-4.53226
0.01605	-4.32542
0.0161	-4.12561
0.01615	-3.99839
0.0162	-3.98448
0.01625	-4.08537
0.0163	-4.26794
0.01635	-4.48517
0.0164	-4.69872
0.01645	-4.89213
0.0165	-5.06473
0.01655	-5.21831
0.0166	-5.34109
0.01665	-5.41297
0.0167	-5.41595
0.01675	-5.34577
0.0168	-5.21125
0.01685	-5.03694
0.0169	-4.85864
0.01695	-4.71646
0.017	-4.63978
0.01705	-4.63869
0.0171	-4.70339
0.01715	-4.81228
0.0172	-4.93777
0.01725	-5.04816
0.0173	-5.11454
0.01735	-5.11788
0.0174	-5.05569
0.01745	-4.94212
0.0175	-4.80565
0.01755	-4.67895
0.0176	-4.58826
0.01765	-4.53985
0.0177	-4.52292
0.01775	-4.52037
0.0178	-4.52551
0.01785	-4.54698
0.0179	-4.60007
0.01795	-4.69083
0.018	-4.8049
0.01805	-4.9113
0.0181	-4.97548
0.01815	-4.97154
0.0182	-4.88441
0.01825	-4.71126
0.0183	-4.46124
0.01835	-4.1608
0.0184	-3.84956
0.01845	-3.57319
0.0185	-3.36723
0.01855	-3.24977
0.0186	-3.21858
0.01865	-3.25813
0.0187	-3.34845
0.01875	-3.47533
0.0188	-3.6332
0.01885	-3.81899
0.0189	-4.02011
0.01895	-4.20669
0.019	-4.33884
0.01905	-4.39137
0.0191	-4.37538
0.01915	-4.33389
0.0192	-4.32019
0.01925	-4.36775
0.0193	-4.4837
0.01935	-4.65217
0.0194	-4.848
0.01945	-5.04222
0.0195	-5.20914
0.01955	-5.32768
0.0196	-5.3804
0.01965	-5.35608
0.0197	-5.26055
0.01975	-5.12109
0.0198	-4.97893
0.01985	-4.87535
0.0199	-4.83704
0.01995	-4.86951
0.02	-4.95589
0.02005	-5.06321
0.0201	-5.148
0.02015	-5.17132
0.0202	-5.10904
0.02025	-4.96311
0.0203	-4.75771
0.02035	-4.53331
0.0204	-4.3297
0.02045	-4.18442
0.0205	-4.12712
0.02055	-4.17916
0.0206	-4.33728
0.02065	-4.57174
0.0207	-4.82643
0.02075	-5.0381
0.0208	-5.15195
0.02085	-5.1412
0.0209	-5.01911
0.02095	-4.83642
0.021	-4.66121
0.02105	-4.5515
0.0211	-4.53123
0.02115	-4.58298
0.0212	-4.65585
0.02125	-4.69078
0.0213	-4.64806
0.02135	-4.5253
0.0214	-4.35496
0.02145	-4.18999
0.0215	-4.07673
0.02155	-4.03927
0.0216	-4.06778
0.02165	-4.12669
0.0217	-4.17257
0.02175	-4.17911
0.0218	-4.15094
0.02185	-4.1209
0.0219	-4.13101
0.02195	-4.20421
0.022	-4.32435
0.02205	-4.45052
0.0221	-4.53588
0.02215	-4.55452
0.0222	-4.50252
0.02225	-4.39828
0.0223	-4.27193
0.02235	-4.15422
0.0224	-4.06603
0.02245	-4.01134
0.0225	-3.98479
0.02255	-3.9861
0.0226	-4.02484
0.02265	-4.11678
0.0227	-4.26978
0.02275	-4.4766
0.0228	-4.71142
0.02285	-4.93892
0.0229	-5.12225
0.02295	-5.2331
0.023	-5.25779
0.02305	-5.19664
0.0231	-5.06761
0.02315	-4.90697
0.0232	-4.76151
0.02325	-4.67023
0.0233	-4.64416
0.02335	-4.66098
0.0234	-4.67908
0.02345	-4.66089
0.0235	-4.59205
0.02355	-4.48648
0.0236	-4.37702
0.02365	-4.29726
0.0237	-4.26962
0.02375	-4.29904
0.0238	-4.37489
0.02385	-4.476
0.0239	-4.58141
0.02395	-4.67108
0.024	-4.72487
0.02405	-4.71495
0.0241	-4.61652
0.02415	-4.42423
0.0242	-4.1678
0.02425	-3.90206
0.0243	-3.6859
0.02435	-3.55786
0.0244	-3.53268
0.02445	-3.60288
0.0245	-3.74633
0.02455	-3.93937
0.0246	-4.15833
0.02465	-4.37942
0.0247	-4.57796
0.02475	-4.73306
0.0248	-4.83013
0.02485	-4.86006
0.0249	-4.81746
0.02495	-4.70665
0.025	-4.54466
0.02505	-4.35922
0.0251	-4.17508
0.02515	-4.01505
0.0252	-3.90101
0.02525	-3.86423
0.0253	-3.93475
0.02535	-4.1274
0.0254	-4.42112
0.02545	-4.76298
0.0255	-5.08617
0.02555	-5.33702
0.0256	-5.49415
0.02565	-5.56326
0.0257	-5.55995
0.02575	-5.49499
0.0258	-5.37799
0.02585	-5.22266
0.0259	-5.04852
0.02595	-4.87212
0.026	-4.70471
0.02605	-4.5512
0.0261	-4.41657
0.02615	-4.30693
0.0262	-4.23399
0.02625	-4.20852
0.0263	-4.2312
0.02635	-4.28783
0.0264	-4.35751
0.02645	-4.42105
0.0265	-4.46933
0.02655	-4.49967
0.0266	-4.50797
0.02665	-4.48889
0.0267	-4.44175
0.02675	-4.38292
0.0268	-4.34406
0.02685	-4.35727
0.0269	-4.42721
0.02695	-4.52125
0.027	-4.58352
0.02705	-4.56931
0.0271	-4.47354
0.02715	-4.33642
0.0272	-4.21968
0.02725	-4.17762
0.0273	-4.23043
0.02735	-4.36612
0.0274	-4.55431
0.02745	-4.76169
0.0275	-4.96272
0.02755	-5.13822
0.0276	-5.26851
0.02765	-5.32908
0.0277	-5.29912
0.02775	-5.17083
0.0278	-4.95828
0.02785	-4.69188
0.0279	-4.40877
0.02795	-4.14122
0.028	-3.91213
0.02805	-3.73444
0.0281	-3.6129
0.02815	-3.54602
0.0282	-3.52904
0.02825	-3.55868
0.0283	-3.63971
0.02835	-3.78223
0.0284	-3.98381
0.02845	-4.2188
0.0285	-4.44209
0.02855	-4.61486
0.0286	-4.72486
0.02865	-4.79388
0.0287	-4.85495
0.02875	-4.92923
0.0288	-5.00244
0.02885	-5.03478
0.0289	-4.9832
0.02895	-4.83424
0.029	-4.61175
0.02905	-4.3736
0.0291	-4.18275
0.02915	-4.08398
0.0292	-4.08848
0.02925	-4.18357
0.0293	-4.34253
0.02935	-4.53657
0.0294	-4.74007
0.02945	-4.93077
0.0295	-5.08851
0.02955	-5.1968
0.0296	-5.24271
0.02965	-5.22335
0.0297	-5.14584
0.02975	-5.0284
0.0298	-4.89292
0.02985	-4.765
0.0299	-4.66601
0.02995	-4.61397
0.03	-4.61451
0.03005	-4.65977
0.0301	-4.724
0.03015	-4.7764
0.0302	-4.79592
0.03025	-4.78849
0.0303	-4.78807
0.03035	-4.83775
0.0304	-4.95969
0.03045	-5.13766
0.0305	-5.31777
0.03055	-5.43315
0.0306	-5.43331
0.03065	-5.30427
0.0307	-5.0687
0.03075	-4.77769
0.0308	-4.48988
0.03085	-4.25372
0.0309	-4.09055
0.03095	-3.99616
0.031	-3.95737
0.03105	-3.9726
0.0311	-4.04505
0.03115	-4.16601
0.0312	-4.30453
0.03125	-4.41767
0.0313	-4.47612
0.03135	-4.48075
0.0314	-4.46465
0.03145	-4.4765
0.0315	-4.5533
0.03155	-4.69838
0.0316	-4.87402
0.03165	-5.02045
0.0317	-5.08493
0.03175	-5.04274
0.0318	-4.90388
0.03185	-4.70502
0.0319	-4.4941
0.03195	-4.31318
0.032	-4.19002
0.03205	-4.13404
0.0321	-4.13914
0.03215	-4.18587
0.0322	-4.25382
0.03225	-4.32855
0.0323	-4.40897
0.03235	-4.49733
0.0324	-4.59071
0.03245	-4.67805
0.0325	-4.75339
0.03255	-4.81906
0.0326	-4.8856
0.03265	-4.95484
0.0327	-5.01649
0.03275	-5.04901
0.0328	-5.0305
0.03285	-4.94779
0.0329	-4.80567
0.03295	-4.62534
0.033	-4.43821
0.03305	-4.27874
0.0331	-4.17433
0.03315	-4.13745
0.0332	-4.16093
0.03325	-4.22443
0.0333	-4.30589
0.03335	-4.39034
0.0334	-4.47061
0.03345	-4.54408
0.0335	-4.60456
0.03355	-4.64366
0.0336	-4.64831
0.03365	-4.61273
0.0337	-4.54536
0.03375	-4.47384
0.0338	-4.43062
0.03385	-4.4433
0.0339	-4.52411
0.03395	-4.67402
0.034	-4.87969
0.03405	-5.11037
0.0341	-5.32175
0.03415	-5.4673
0.0342	-5.51545
0.03425	-5.46243
0.0343	-5.33432
0.03435	-5.17564
0.0344	-5.03296
0.03445	-4.9369
0.0345	-4.89118
0.03455	-4.87234
0.0346	-4.84152
0.03465	-4.76464
0.0347	-4.63624
0.03475	-4.4879
0.0348	-4.37453
0.03485	-4.34821
0.0349	-4.43187
0.03495	-4.60133
0.035	-4.79102
0.03505	-4.92424
0.0351	-4.9457
0.03515	-4.84491
0.0352	-4.64888
0.03525	-4.40521
0.0353	-4.16736
0.03535	-3.98517
0.0354	-3.88652
0.03545	-3.86448
0.0355	-3.88107
0.03555	-3.89023
0.0356	-3.86423
0.03565	-3.8088
0.0357	-3.75477
0.03575	-3.73404
0.0358	-3.75745
0.03585	-3.80994
0.0359	-3.86515
0.03595	-3.89855
0.036	-3.89549
0.03605	-3.85058
0.0361	-3.77524
0.03615	-3.70218
0.0362	-3.68181
0.03625	-3.76371
0.0363	-3.97269
0.03635	-4.2829
0.0364	-4.61757
0.03645	-4.87527
0.0365	-4.98067
0.03655	-4.92602
0.0366	-4.77338
0.03665	-4.61365
0.0367	-4.52088
0.03675	-4.52147
0.0368	-4.59416
0.03685	-4.69691
0.0369	-4.79044
0.03695	-4.84702
0.037	-4.84
0.03705	-4.74387
0.0371	-4.55113
0.03715	-4.29111
0.0372	-4.0217
0.03725	-3.80147
0.0373	-3.65536
0.03735	-3.57023
0.0374	-3.51465
0.03745	-3.47299
0.0375	-3.4598
0.03755	-3.5122
0.0376	-3.66116
0.03765	-3.90979
0.0377	-4.23008
0.03775	-4.57972
0.0378	-4.91693
0.03785	-5.21185
0.0379	-5.4444
0.03795	-5.60267
0.038	-5.68056
0.03805	-5.68077
0.0381	-5.61679
0.03815	-5.51128
0.0382	-5.38429
0.03825	-5.24286
0.0383	-5.07719
0.03835	-4.8741
0.0384	-4.62904
0.03845	-4.35933
0.0385	-4.09534
0.03855	-3.86781
0.0386	-3.69077
0.03865	-3.56382
0.0387	-3.48065
0.03875	-3.4405
0.0388	-3.44913
0.03885	-3.51339
0.0389	-3.63038
0.03895	-3.78689
0.039	-3.95851
0.03905	-4.11979
0.0391	-4.25402
0.03915	-4.36042
0.0392	-4.44581
0.03925	-4.5191
0.0393	-4.58733
0.03935	-4.65974
0.0394	-4.74688
0.03945	-4.85943
0.0395	-4.99575
0.03955	-5.13922
0.0396	-5.25278
0.03965	-5.29268
0.0397	-5.22755
0.03975	-5.05618
0.0398	-4.80989
0.03985	-4.54161
0.0399	-4.30971
0.03995	-4.16107
0.04	-4.11344
0.04005	-4.14834
0.0401	-4.22045
0.04015	-4.28385
0.0402	-4.3165
0.04025	-4.32197
0.0403	-4.31908
0.04035	-4.32971
0.0404	-4.37494
0.04045	-4.46836
0.0405	-4.60713
0.04055	-4.76225
0.0406	-4.88344
0.04065	-4.91588
0.0407	-4.82912
0.04075	-4.631
0.0408	-4.36273
0.04085	-4.08428
0.0409	-3.86186
0.04095	-3.75258
0.041	-3.79252
0.04105	-3.97814
0.0411	-4.26682
0.04115	-4.58966
0.0412	-4.88325
0.04125	-5.10938
0.0413	-5.25759
0.04135	-5.32726
0.0414	-5.31019
0.04145	-5.187
0.0415	-4.9434
0.04155	-4.59823
0.0416	-4.21227
0.04165	-3.8689
0.0417	-3.63281
0.04175	-3.52351
0.0418	-3.51705
0.04185	-3.57107
0.0419	-3.65043
0.04195	-3.7457
0.042	-3.86726
0.04205	-4.02712
0.0421	-4.21164
0.04215	-4.37548
0.0422	-4.45826
0.04225	-4.42411
0.0423	-4.28864
0.04235	-4.1214
0.0424	-4.01072
0.04245	-4.01574
0.0425	-4.13666
0.04255	-4.32037
0.0426	-4.49825
0.04265	-4.62092
0.0427	-4.67995
0.04275	-4.69748
0.0428	-4.70446
0.04285	-4.72024
0.0429	-4.74982
0.04295	-4.78447
0.043	-4.80732
0.04305	-4.79765
0.0431	-4.74155
0.04315	-4.63962
0.0432	-4.51332
0.04325	-4.39632
0.0433	-4.3182
0.04335	-4.28758
0.0434	-4.28717
0.04345	-4.28767
0.0435	-4.26632
0.04355	-4.2227
0.0436	-4.17444
0.04365	-4.14294
0.0437	-4.1343
0.04375	-4.13697
0.0438	-4.13157
0.04385	-4.10839
0.0439	-4.0745
0.04395	-4.04356
0.044	-4.0244
0.04405	-4.01062
0.0441	-3.99289
0.04415	-3.97189
0.0442	-3.97286
0.04425	-4.03712
0.0443	-4.20142
0.04435	-4.47243
0.0444	-4.81869
0.04445	-5.17243
0.0445	-5.44905
0.04455	-5.57783
0.0446	-5.53352
0.04465	-5.35216
0.0447	-5.1127
0.04475	-4.89953
0.0448	-4.76359
0.04485	-4.71189
0.0449	-4.71846
0.04495	-4.74635
0.045	-4.76241
0.04505	-4.74625
0.0451	-4.69051
0.04515	-4.60141
0.0452	-4.49063
0.04525	-4.37984
0.0453	-4.29228
0.04535	-4.2464
0.0454	-4.24182
0.04545	-4.25918
0.0455	-4.27125
0.04555	-4.26487
0.0456	-4.24818
0.04565	-4.24167
0.0457	-4.2572
0.04575	-4.29055
0.0458	-4.32118
0.04585	-4.32156
0.0459	-4.26883
0.04595	-4.1584
0.046	-4.00698
0.04605	-3.852
0.0461	-3.73552
0.04615	-3.68833
0.0462	-3.71585
0.04625	-3.79824
0.0463	-3.9073
0.04635	-4.02214
0.0464	-4.13572
0.04645	-4.24753
0.0465	-4.35335
0.04655	-4.45108
0.0466	-4.54584
0.04665	-4.64591
0.0467	-4.74907
0.04675	-4.84295
0.0468	-4.91521
0.04685	-4.96692
0.0469	-5.01042
0.04695	-5.06133
0.047	-5.12842
0.04705	-5.20601
0.0471	-5.27656
0.04715	-5.3168
0.0472	-5.31251
0.04725	-5.26424
0.0473	-5.18772
0.04735	-5.10236
0.0474	-5.01738
0.04745	-4.92569
0.0475	-4.80721
0.04755	-4.65222
0.0476	-4.47735
0.04765	-4.32985
0.0477	-4.25951
0.04775	-4.287
0.0478	-4.38998
0.04785	-4.51699
0.0479	-4.61423
0.04795	-4.65312
0.048	-4.63559
0.04805	-4.57847
0.0481	-4.49401
0.04815	-4.38178
0.0482	-4.23715
0.04825	-4.07192
0.0483	-3.92174
0.04835	-3.83849
0.0484	-3.87351
0.04845	-4.05446
0.0485	-4.37038
0.04855	-4.76072
0.0486	-5.1359
0.04865	-5.40888
0.0487	-5.53257
0.04875	-5.50967
0.0488	-5.38287
0.04885	-5.20302
0.0489	-5.00413
0.04895	-4.79308
0.049	-4.56772
0.04905	-4.33951
0.0491	-4.14376
0.04915	-4.02493
0.0492	-4.01422
0.04925	-4.10917
0.0493	-4.27504
0.04935	-4.45757
0.0494	-4.60325
0.04945	-4.67737
0.0495	-4.66654
0.04955	-4.57206
0.0496	-4.40493
0.04965	-4.18994
0.0497	-3.9679
0.04975	-3.79214
0.0498	-3.70862
0.04985	-3.73743
0.0499	-3.85834
0.04995	-4.01557
0.05	-4.13454
0.05005	-4.15535
0.0501	-4.05395
0.05015	-3.85324
0.0502	-3.60744
0.05025	-3.38351
0.0503	-3.2372
0.05035	-3.19849
0.0504	-3.26506
0.05045	-3.41128
0.0505	-3.60621
0.05055	-3.82509
0.0506	-4.0461
0.05065	-4.24189
0.0507	-4.37978
0.05075	-4.42687
0.0508	-4.37142
0.05085	-4.23671
0.0509	-4.0784
0.05095	-3.96124
0.051	-3.93615
0.05105	-4.01825
0.0511	-4.1967
0.05115	-4.43818
0.0512	-4.69986
0.05125	-4.93541
0.0513	-5.10159
0.05135	-5.16547
0.0514	-5.11772
0.05145	-4.98425
0.0515	-4.82827
0.05155	-4.72576
0.0516	-4.72978
0.05165	-4.84654
0.0517	-5.03579
0.05175	-5.23403
0.0518	-5.37855
0.05185	-5.42708
0.0519	-5.36412
0.05195	-5.20439
0.052	-4.99004
0.05205	-4.78232
0.0521	-4.63871
0.05215	-4.5869
0.0522	-4.61427
0.05225	-4.67924
0.0523	-4.74132
0.05235	-4.77715
0.0524	-4.7853
0.05245	-4.77169
0.0525	-4.74275
0.05255	-4.69555
0.0526	-4.62297
0.05265	-4.51476
0.0527	-4.36607
0.05275	-4.17679
0.0528	-3.95997
0.05285	-3.74597
0.0529	-3.58191
0.05295	-3.51182
0.053	-3.55472
0.05305	-3.69433
0.0531	-3.88563
0.05315	-4.07558
0.0532	-4.22738
0.05325	-4.33832
0.0533	-4.43415
0.05335	-4.54717
0.0534	-4.69268
0.05345	-4.8661
0.0535	-5.04323
0.05355	-5.1926
0.0536	-5.27199
0.05365	-5.24872
0.0537	-5.12042
0.05375	-4.93373
0.0538	-4.76228
0.05385	-4.66713
0.0539	-4.65355
0.05395	-4.67341
0.054	-4.65946
0.05405	-4.58031
0.0541	-4.46162
0.05415	-4.36772
0.0542	-4.34956
0.05425	-4.41689
0.0543	-4.53914
0.05435	-4.6776
0.0544	-4.81261
0.05445	-4.95057
0.0545	-5.1004
0.05455	-5.25093
0.0546	-5.36553
0.05465	-5.40247
0.0547	-5.34357
0.05475	-5.20743
0.0548	-5.04346
0.05485	-4.9096
0.0549	-4.84984
0.05495	-4.8812
0.055	-4.99195
0.05505	-5.15124
0.0551	-5.31644
0.05515	-5.44646
0.0552	-5.5137
0.05525	-5.51516
0.0553	-5.47227
0.05535	-5.41139
0.0554	-5.34478
0.05545	-5.2695
0.0555	-5.17355
0.05555	-5.04663
0.0556	-4.88807
0.05565	-4.70937
0.0557	-4.5346
0.05575	-4.40099
0.0558	-4.34601
0.05585	-4.39663
0.0559	-4.55404
0.05595	-4.78623
0.056	-5.03246
0.05605	-5.23192
0.0561	-5.35136
0.05615	-5.39622
0.0562	-5.40032
0.05625	-5.40094
0.0563	-5.41965
0.05635	-5.45724
0.0564	-5.49986
0.05645	-5.53038
0.0565	-5.53712
0.05655	-5.51254
0.0566	-5.45551
0.05665	-5.37553
0.0567	-5.30244
0.05675	-5.272
0.0568	-5.30885
0.05685	-5.40794
0.0569	-5.53899
0.05695	-5.65478
0.057	-5.71037
0.05705	-5.67441
0.0571	-5.5457
0.05715	-5.35133
0.0572	-5.14068
0.05725	-4.96519
0.0573	-4.86606
0.05735	-4.86415
0.0574	-4.95819
0.05745	-5.12692
0.0575	-5.33927
0.05755	-5.55603
0.0576	-5.73623
0.05765	-5.84196
0.0577	-5.85119
0.05775	-5.76743
0.0578	-5.61573
0.05785	-5.43413
0.0579	-5.26349
0.05795	-5.13658
0.058	-5.06936
0.05805	-5.05875
0.0581	-5.08297
0.05815	-5.11757
0.0582	-5.14198
0.05825	-5.15373
0.0583	-5.1649
0.05835	-5.19391
0.0584	-5.2468
0.05845	-5.30935
0.0585	-5.35465
0.05855	-5.36658
0.0586	-5.34638
0.05865	-5.30334
0.0587	-5.24051
0.05875	-5.15361
0.0588	-5.03458
0.05885	-4.87981
0.0589	-4.69531
0.05895	-4.49714
0.059	-4.31454
0.05905	-4.18453
0.0591	-4.14291
0.05915	-4.20705
0.0592	-4.37095
0.05925	-4.6088
0.0593	-4.89091
0.05935	-5.18847
0.0594	-5.46863
0.05945	-5.68878
0.0595	-5.80125
0.05955	-5.77535
0.0596	-5.61633
0.05965	-5.37225
0.0597	-5.11524
0.05975	-4.91188
0.0598	-4.78916
0.05985	-4.73395
0.0599	-4.7133
0.05995	-4.70621
0.06	-4.71433
0.06005	-4.7542
0.0601	-4.83761
0.06015	-4.96239
0.0602	-5.10978
0.06025	-5.25163
0.0603	-5.35842
0.06035	-5.40134
0.0604	-5.36211
0.06045	-5.23787
0.0605	-5.05132
0.06055	-4.84176
0.0606	-4.65494
0.06065	-4.52501
0.0607	-4.46989
0.06075	-4.48854
0.0608	-4.56382
0.06085	-4.66185
0.0609	-4.7399
0.06095	-4.76267
0.061	-4.72383
0.06105	-4.65478
0.0611	-4.60977
0.06115	-4.636
0.0612	-4.742
0.06125	-4.89318
0.0613	-5.02649
0.06135	-5.08214
0.0614	-5.03071
0.06145	-4.89399
0.0615	-4.73176
0.06155	-4.61135
0.0616	-4.56821
0.06165	-4.59395
0.0617	-4.64682
0.06175	-4.6781
0.0618	-4.65732
0.06185	-4.58328
0.0619	-4.47554
0.06195	-4.36318
0.062	-4.27329
0.06205	-4.22648
0.0621	-4.22995
0.06215	-4.27231
0.0622	-4.32718
0.06225	-4.37086
0.0623	-4.39426
0.06235	-4.4039
0.0624	-4.41327
0.06245	-4.43477
0.0625	-4.47642
0.06255	-4.54101
0.0626	-4.62673
0.06265	-4.72534
0.0627	-4.82567
0.06275	-4.91814
0.0628	-4.99893
0.06285	-5.07105
0.0629	-5.13394
0.06295	-5.17759
0.063	-5.18504
0.06305	-5.14359
0.0631	-5.05979
0.06315	-4.96097
0.0632	-4.88452
0.06325	-4.85936
0.0633	-4.89146
0.06335	-4.96447
0.0634	-5.05206
0.06345	-5.13245
0.0635	-5.19212
0.06355	-5.21372
0.0636	-5.17286
0.06365	-5.04422
0.0637	-4.81777
0.06375	-4.51068
0.0638	-4.16624
0.06385	-3.84414
0.0639	-3.60121
0.06395	-3.47375
0.064	-3.47202
0.06405	-3.58847
0.0641	-3.80376
0.06415	-4.08697
0.0642	-4.38494
0.06425	-4.62872
0.0643	-4.75634
0.06435	-4.7413
0.0644	-4.60581
0.06445	-4.40911
0.0645	-4.21946
0.06455	-4.09025
0.0646	-4.04592
0.06465	-4.0844
0.0647	-4.19024
0.06475	-4.34351
0.0648	-4.5301
0.06485	-4.73807
0.0649	-4.95868
0.06495	-5.17257
0.065	-5.34954
0.06505	-5.45253
0.0651	-5.45776
0.06515	-5.3643
0.0652	-5.19731
0.06525	-4.99738
0.0653	-4.80967
0.06535	-4.66479
0.0654	-4.56789
0.06545	-4.49433
0.0655	-4.40992
0.06555	-4.29528
0.0656	-4.16045
0.06565	-4.03546
0.0657	-3.9501
0.06575	-3.91557
0.0658	-3.92481
0.06585	-3.96721
0.0659	-4.04131
0.06595	-4.15361
0.066	-4.30062
0.06605	-4.45873
0.0661	-4.59154
0.06615	-4.6801
0.0662	-4.7315
0.06625	-4.77433
0.0663	-4.8331
0.06635	-4.91187
0.0664	-4.98963
0.06645	-5.03634
0.0665	-5.02295
0.06655	-4.93482
0.0666	-4.77567
0.06665	-4.569
0.0667	-4.35239
0.06675	-4.16249
0.0668	-4.02215
0.06685	-3.93362
0.0669	-3.88854
0.06695	-3.88206
0.067	-3.91478
0.06705	-3.98473
0.0671	-4.08156
0.06715	-4.18459
0.0672	-4.27692
0.06725	-4.35004
0.0673	-4.40803
0.06735	-4.45989
0.0674	-4.5159
0.06745	-4.57428
0.0675	-4.61781
0.06755	-4.61568
0.0676	-4.53914
0.06765	-4.38587
0.0677	-4.19251
0.06775	-4.02145
0.0678	-3.92405
0.06785	-3.90876
0.0679	-3.93618
0.06795	-3.95009
0.068	-3.91143
0.06805	-3.82137
0.0681	-3.71217
0.06815	-3.62637
0.0682	-3.595
0.06825	-3.63258
0.0683	-3.73683
0.06835	-3.89569
0.0684	-4.09406
0.06845	-4.3168
0.0685	-4.55439
0.06855	-4.79341
0.0686	-5.00776
0.06865	-5.1555
0.0687	-5.19938
0.06875	-5.12538
0.0688	-4.96024
0.06885	-4.75836
0.0689	-4.58432
0.06895	-4.48172
0.069	-4.4637
0.06905	-4.50987
0.0691	-4.58291
0.06915	-4.64485
0.0692	-4.67244
0.06925	-4.66405
0.0693	-4.63904
0.06935	-4.62137
0.0694	-4.62136
0.06945	-4.63345
0.0695	-4.64324
0.06955	-4.64227
0.0696	-4.62897
0.06965	-4.60571
0.0697	-4.56762
0.06975	-4.50531
0.0698	-4.40915
0.06985	-4.28919
0.0699	-4.1813
0.06995	-4.13877
0.07	-4.19996
0.07005	-4.36763
0.0701	-4.60277
0.07015	-4.84232
0.0702	-5.02403
0.07025	-5.10751
0.0703	-5.08347
0.07035	-4.97231
0.0704	-4.81622
0.07045	-4.66972
0.0705	-4.5799
0.07055	-4.56777
0.0706	-4.617
0.07065	-4.68686
0.0707	-4.73534
0.07075	-4.73745
0.0708	-4.69267
0.07085	-4.62099
0.0709	-4.55207
0.07095	-4.51618
0.071	-4.53599
0.07105	-4.62401
0.0711	-4.77345
0.07115	-4.94951
0.0712	-5.09362
0.07125	-5.14582
0.0713	-5.0763
0.07135	-4.9049
0.0714	-4.69573
0.07145	-4.52949
0.0715	-4.46959
0.07155	-4.53046
0.0716	-4.66698
0.07165	-4.7901
0.0717	-4.81231
0.07175	-4.68952
0.0718	-4.44007
0.07185	-4.12901
0.0719	-3.83032
0.07195	-3.59338
0.072	-3.43411
0.07205	-3.35012
0.0721	-3.34389
0.07215	-3.42518
0.0722	-3.59491
0.07225	-3.82905
0.0723	-4.08251
0.07235	-4.30706
0.0724	-4.47512
0.07245	-4.58387
0.0725	-4.64791
0.07255	-4.68532
0.0726	-4.70929
0.07265	-4.72733
0.0727	-4.74264
0.07275	-4.75297
0.0728	-4.74773
0.07285	-4.70961
0.0729	-4.6279
0.07295	-4.50418
0.073	-4.35231
0.07305	-4.18639
0.0731	-4.0244
0.07315	-3.89232
0.0732	-3.82799
0.07325	-3.86019
0.0733	-3.98842
0.07335	-4.17021
0.0734	-4.33873
0.07345	-4.43096
0.0735	-4.41867
0.07355	-4.31366
0.0736	-4.15657
0.07365	-3.98851
0.0737	-3.84086
0.07375	-3.7315
0.0738	-3.6718
0.07385	-3.66745
0.0739	-3.71854
0.07395	-3.81659
0.074	-3.94145
0.07405	-4.05792
0.0741	-4.1249
0.07415	-4.11185
0.0742	-4.01698
0.07425	-3.87353
0.0743	-3.73309
0.07435	-3.64588
0.0744	-3.643
0.07445	-3.73491
0.0745	-3.91699
0.07455	-4.17525
0.0746	-4.48174
0.07465	-4.79168
0.0747	-5.04448
0.07475	-5.18879
0.0748	-5.20208
0.07485	-5.10062
0.0749	-4.92311
0.07495	-4.718
0.075	-4.52992
0.07505	-4.3962
0.0751	-4.33859
0.07515	-4.35259
0.0752	-4.40954
0.07525	-4.46909
0.0753	-4.50668
0.07535	-4.52745
0.0754	-4.56144
0.07545	-4.63018
0.0755	-4.72904
0.07555	-4.8198
0.0756	-4.85395
0.07565	-4.7951
0.0757	-4.63933
0.07575	-4.41586
0.0758	-4.17602
0.07585	-3.97286
0.0759	-3.84696
0.07595	-3.81532
0.076	-3.87325
0.07605	-4.00286
0.0761	-4.17835
0.07615	-4.36805
0.0762	-4.53451
0.07625	-4.6452
0.0763	-4.68527
0.07635	-4.66443
0.0764	-4.60594
0.07645	-4.539
0.0765	-4.4844
0.07655	-4.45387
0.0766	-4.44807
0.07665	-4.46379
0.0767	-4.50125
0.07675	-4.56512
0.0768	-4.6586
0.07685	-4.768
0.0769	-4.86169
0.07695	-4.89759
0.077	-4.85157
0.07705	-4.73096
0.0771	-4.5798
0.07715	-4.45076
0.0772	-4.38388
0.07725	-4.39081
0.0773	-4.45753
0.07735	-4.55358
0.0774	-4.64452
0.07745	-4.69766
0.0775	-4.6888
0.07755	-4.60585
0.0776	-4.45091
0.07765	-4.24297
0.0777	-4.01042
0.07775	-3.7907
0.0778	-3.62492
0.07785	-3.55148
0.0779	-3.59139
0.07795	-3.74025
0.078	-3.9646
0.07805	-4.21515
0.0781	-4.44399
0.07815	-4.62361
0.0782	-4.74729
0.07825	-4.82348
0.0783	-4.86074
0.07835	-4.86059
0.0784	-4.82096
0.07845	-4.74412
0.0785	-4.64745
0.07855	-4.56042
0.0786	-4.51408
0.07865	-4.52286
0.0787	-4.57852
0.07875	-4.65878
0.0788	-4.74051
0.07885	-4.8098
0.0789	-4.86673
0.07895	-4.91353
0.079	-4.94545
0.07905	-4.9421
0.0791	-4.88145
0.07915	-4.75821
0.0792	-4.60102
0.07925	-4.46312
0.0793	-4.40018
0.07935	-4.43437
0.0794	-4.54346
0.07945	-4.66944
0.0795	-4.75534
0.07955	-4.77341
0.0796	-4.73458
0.07965	-4.66544
0.0797	-4.5888
0.07975	-4.522
0.0798	-4.49013
0.07985	-4.53007
0.0799	-4.67433
0.07995	-4.91988
0.08	-5.21648
0.08005	-5.47829
0.0801	-5.62297
0.08015	-5.60507
0.0802	-5.43419
0.08025	-5.16498
0.0803	-4.87848
0.08035	-4.65367
0.0804	-4.54246
0.08045	-4.54973
0.0805	-4.63711
0.08055	-4.74361
0.0806	-4.81956
0.08065	-4.84109
0.0807	-4.80823
0.08075	-4.73373
0.0808	-4.63594
0.08085	-4.53487
0.0809	-4.45491
0.08095	-4.41862
0.081	-4.44278
0.08105	-4.52717
0.0811	-4.6538
0.08115	-4.7912
0.0812	-4.90837
0.08125	-4.98435
0.0813	-5.00902
0.08135	-4.98155
0.0814	-4.90842
0.08145	-4.80119
0.0815	-4.66995
0.08155	-4.52602
0.0816	-4.38189
0.08165	-4.24883
0.0817	-4.12849
0.08175	-4.00516
0.0818	-3.8558
0.08185	-3.66974
0.0819	-3.46513
0.08195	-3.28767
0.082	-3.19331
0.08205	-3.22029
0.0821	-3.37203
0.08215	-3.61648
0.0822	-3.89978
0.08225	-4.16793
0.0823	-4.38177
0.08235	-4.527
0.0824	-4.61648
0.08245	-4.68176
0.0825	-4.75388
0.08255	-4.84842
0.0826	-4.95918
0.08265	-5.06655
0.0827	-5.14285
0.08275	-5.1625
0.0828	-5.11016
0.08285	-4.99165
0.0829	-4.8343
0.08295	-4.67917
0.083	-4.56374
0.08305	-4.51117
0.0831	-4.51741
0.08315	-4.55589
0.0832	-4.59114
0.08325	-4.60097
0.0833	-4.58655
0.08335	-4.56557
0.0834	-4.55871
0.08345	-4.57401
0.0835	-4.60753
0.08355	-4.64817
0.0836	-4.68979
0.08365	-4.73139
0.0837	-4.77237
0.08375	-4.80883
0.0838	-4.84057
0.08385	-4.87411
0.0839	-4.91646
0.08395	-4.95926
0.084	-4.98
0.08405	-4.95076
0.0841	-4.85638
0.08415	-4.69868
0.0842	-4.49633
0.08425	-4.28167
0.0843	-4.09974
0.08435	-3.99731
0.0844	-4.00644
0.08445	-4.12763
0.0845	-4.32127
0.08455	-4.52711
0.0846	-4.68965
0.08465	-4.78711
0.0847	-4.82975
0.08475	-4.84168
0.0848	-4.83852
0.08485	-4.82346
0.0849	-4.79058
0.08495	-4.73644
0.085	-4.66206
0.08505	-4.5732
0.0851	-4.47761
0.08515	-4.3823
0.0852	-4.30135
0.08525	-4.25347
0.0853	-4.26045
0.08535	-4.33313
0.0854	-4.46342
0.08545	-4.62299
0.0855	-4.77402
0.08555	-4.88449
0.0856	-4.94201
0.08565	-4.95932
0.0857	-4.96679
0.08575	-4.99519
0.0858	-5.05902
0.08585	-5.14599
0.0859	-5.2236
0.08595	-5.25611
0.086	-5.22574
0.08605	-5.14258
0.0861	-5.03521
0.08615	-4.93322
0.0862	-4.84923
0.08625	-4.78195
0.0863	-4.72203
0.08635	-4.66204
0.0864	-4.59832
0.08645	-4.53342
0.0865	-4.47362
0.08655	-4.42679
0.0866	-4.39127
0.08665	-4.35379
0.0867	-4.2971
0.08675	-4.21549
0.0868	-4.12963
0.08685	-4.07808
0.0869	-4.09406
0.08695	-4.1812
0.087	-4.31057
0.08705	-4.43749
0.0871	-4.52619
0.08715	-4.56192
0.0872	-4.55129
0.08725	-4.50641
0.0873	-4.43384
0.08735	-4.33083
0.0874	-4.19468
0.08745	-4.03582
0.0875	-3.88323
0.08755	-3.7794
0.0876	-3.76324
0.08765	-3.8525
0.0877	-4.03147
0.08775	-4.25812
0.0878	-4.48829
0.08785	-4.69165
0.0879	-4.85426
0.08795	-4.96821
0.088	-5.0331
0.08805	-5.05703
0.0881	-5.05492
0.08815	-5.03997
0.0882	-5.01571
0.08825	-4.97787
0.0883	-4.93065
0.08835	-4.88987
0.0884	-4.87851
0.08845	-4.89746
0.0885	-4.90895
0.08855	-4.84377
0.0886	-4.64626
0.08865	-4.31868
0.0887	-3.93016
0.08875	-3.5806
0.0888	-3.34741
0.08885	-3.25423
0.0889	-3.27851
0.08895	-3.37891
0.089	-3.51826
0.08905	-3.66934
0.0891	-3.81315
0.08915	-3.93055
0.0892	-4.00741
0.08925	-4.03594
0.0893	-4.01521
0.08935	-3.94461
0.0894	-3.82565
0.08945	-3.66755
0.0895	-3.49965
0.08955	-3.36385
0.0896	-3.30129
0.08965	-3.33502
0.0897	-3.46266
0.08975	-3.65486
0.0898	-3.86886
0.08985	-4.05862
0.0899	-4.19157
0.08995	-4.25192
0.09	-4.24712
0.09005	-4.19947
0.0901	-4.13232
0.09015	-4.05698
0.0902	-3.97348
0.09025	-3.88227
0.0903	-3.79759
0.09035	-3.74438
0.0904	-3.74215
0.09045	-3.79454
0.0905	-3.89139
0.09055	-4.01909
0.0906	-4.1691
0.09065	-4.33031
0.0907	-4.47721
0.09075	-4.56896
0.0908	-4.56572
0.09085	-4.45847
0.0909	-4.27869
0.09095	-4.08947
0.091	-3.95186
0.09105	-3.89762
0.0911	-3.91922
0.09115	-3.98551
0.0912	-4.06402
0.09125	-4.1424
0.0913	-4.22191
0.09135	-4.3037
0.0914	-4.38039
0.09145	-4.44138
0.0915	-4.48517
0.09155	-4.52606
0.0916	-4.58148
0.09165	-4.66137
0.0917	-4.75787
0.09175	-4.84885
0.0918	-4.91816
0.09185	-4.96511
0.0919	-5.00503
0.09195	-5.04835
0.092	-5.09083
0.09205	-5.10731
0.0921	-5.06691
0.09215	-4.94886
0.0922	-4.7574
0.09225	-4.51919
0.0923	-4.27813
0.09235	-4.07894
0.0924	-3.95341
0.09245	-3.90853
0.0925	-3.9279
0.09255	-3.98713
0.0926	-4.06575
0.09265	-4.15311
0.0927	-4.24454
0.09275	-4.33846
0.0928	-4.42983
0.09285	-4.50948
0.0929	-4.564
0.09295	-4.58304
0.093	-4.56252
0.09305	-4.50611
0.0931	-4.42332
0.09315	-4.33142
0.0932	-4.25281
0.09325	-4.21093
0.0933	-4.22385
0.09335	-4.29551
0.0934	-4.41937
0.09345	-4.57717
0.0935	-4.74709
0.09355	-4.90791
0.0936	-5.04417
0.09365	-5.14205
0.0937	-5.1909
0.09375	-5.18419
0.0938	-5.12617
0.09385	-5.03484
0.0939	-4.93891
0.09395	-4.86123
0.094	-4.80398
0.09405	-4.74871
0.0941	-4.67068
0.09415	-4.56127
0.0942	-4.43562
0.09425	-4.32666
0.0943	-4.26889
0.09435	-4.2808
0.0944	-4.35346
0.09445	-4.45302
0.0945	-4.53779
0.09455	-4.57805
0.0946	-4.56088
0.09465	-4.49169
0.0947	-4.3839
0.09475	-4.25926
0.0948	-4.1492
0.09485	-4.09183
0.0949	-4.11494
0.09495	-4.21144
0.095	-4.33427
0.09505	-4.41131
0.0951	-4.38822
0.09515	-4.25701
0.0952	-4.05583
0.09525	-3.842
0.0953	-3.66263
0.09535	-3.53195
0.0954	-3.44389
0.09545	-3.38855
0.0955	-3.37077
0.09555	-3.40376
0.0956	-3.49722
0.09565	-3.64269
0.0957	-3.82207
0.09575	-4.01569
0.0958	-4.20964
0.09585	-4.39124
0.0959	-4.54859
0.09595	-4.66799
0.096	-4.74357
0.09605	-4.77932
0.0961	-4.78652
0.09615	-4.77455
0.0962	-4.74913
0.09625	-4.71635
0.0963	-4.68953
0.09635	-4.68192
0.0964	-4.69469
0.09645	-4.70452
0.0965	-4.67344
0.09655	-4.57141
0.0966	-4.40246
0.09665	-4.21207
0.0967	-4.06677
0.09675	-4.01427
0.0968	-4.06032
0.09685	-4.16918
0.0969	-4.30037
0.09695	-4.43064
0.097	-4.56102
0.09705	-4.6949
0.0971	-4.81906
0.09715	-4.8956
0.0972	-4.88373
0.09725	-4.76348
0.0973	-4.55517
0.09735	-4.30981
0.0974	-4.08526
0.09745	-3.92138
0.0975	-3.8356
0.09755	-3.82783
0.0976	-3.88517
0.09765	-3.97723
0.0977	-4.05715
0.09775	-4.07656
0.0978	-4.01096
0.09785	-3.87886
0.0979	-3.73958
0.09795	-3.66656
0.098	-3.70776
0.09805	-3.85909
0.0981	-4.06907
0.09815	-4.2699
0.0982	-4.41237
0.09825	-4.48192
0.0983	-4.49361
0.09835	-4.47536
0.0984	-4.45218
0.09845	-4.43573
0.0985	-4.43042
0.09855	-4.44073
0.0986	-4.474
0.09865	-4.53218
0.0987	-4.59899
0.09875	-4.64347
0.0988	-4.63097
0.09885	-4.54383
0.0989	-4.38499
0.09895	-4.18418
0.099	-3.98285
0.09905	-3.82243
0.0991	-3.72795
0.09915	-3.70626
0.0992	-3.74688
0.09925	-3.83174
0.0993	-3.94141
0.09935	-4.06468
0.0994	-4.19896
0.09945	-4.34389
0.0995	-4.49119
0.09955	-4.61947
0.0996	-4.69779
0.09965	-4.69641
0.0997	-4.59798
0.09975	-4.4096
0.0998	-4.16847
0.09985	-3.93019
0.0999	-3.75137
0.09995	-3.67132
[truncated: 37,972 more rows]
