# Supplementary material for: Ganglioside GT1b prevents selective spinal synapse removal following peripheral nerve injury
Source: EMBO Rep. 2025 Apr 30;26(12):2994–3023. doi: 10.1038/s44319-025-00452-2 (PMC12187942; doi:10.1038/s44319-025-00452-2)
Supplement: Supplementary file 6 — Source data Fig. 3 [file 44319_2025_452_MOESM6_ESM.zip › Figure 3/Figure 3H/Figure 3H.xlsx]

## Sheet: Sheet1
Figure 3H	SNT_Contra	SNT_Ipsi	PDMP+SNT_Contra	PDMP+SNT_Ipsi
	10.0936	17.0652	19.6492	17.6803
	13.3874	10.2461	13.3594	13.8633
	28.6962	15.6838	15.3451	8.11044
	9.21389	17.2006	15.5172	13.0305
	17.6915	14.6227	17.4518	17.3378
	12.2428	15.3253	13.9036	15.1679
	19.0092	13.6266	11.7251	12.3544
	16.4907	12.9077	15.7655	9.69086
	12.9953	14.8598	12.2562	9.15702
	20.1963	12.6457	10.6865	10.5725
	14.9962	27.0704	13.2171	15.1481
		16.2019	17.5804	18.3071
		33.8899	18.1397	20.8413
				15.6318
Statistical test	2-way ANOVA with Tukey's multiple comparisons test
	Summary	Adjusted P value
SNT_Contra vs. SNT_Ipsi	ns	0.9405
SNT_Contra vs. PDMP+SNT_Contra	ns	0.963
SNT_Contra vs. PDMP+SNT_Ipsi	ns	0.7733
SNT_Ipsi vs. PDMP+SNT_Contra	ns	0.6929
SNT_Ipsi vs. PDMP+SNT_Ipsi	ns	0.3835
PDMP+SNT_Contra vs. PDMP+SNT_Ipsi	ns	0.9606
