# Supplementary material for: Ganglioside GT1b prevents selective spinal synapse removal following peripheral nerve injury
Source: EMBO Rep. 2025 Apr 30;26(12):2994–3023. doi: 10.1038/s44319-025-00452-2 (PMC12187942; doi:10.1038/s44319-025-00452-2)
Supplement: Supplementary file 6 — Source data Fig. 3 [file 44319_2025_452_MOESM6_ESM.zip › Figure 3/Figure 3I/Figure 3I.xlsx]

## Sheet: Sheet1
Figure 3I	SNT_Contra	SNT_Ipsi	PDMP+SNT_Contra	PDMP+SNT_Ipsi
	5.08805	3.77465	2.04881	0.958722
	0.77246	3.60008	1.43611	7.26736
	4.55878	5.23886	0.762375	2.33562
	0.869098	4.03568	2.33315	1.55506
	1.63496	5.6619	2.85133	3.0781
	2.14258	5.47463	2.171	0.917113
	4.99037	6.36987	2.83776	1.60733
	3.58202	9.55855	0.25393	4.3401
	1.74846	4.28578	3.11305	1.26805
	0.911917	3.39546	1.9915	2.04975
	1.43199	9.15425	4.81431	4.49297
		2.1838	1.06724	6.73497
		7.44712	1.67367	1.5594
				5.43456
Statistical test	2-way ANOVA with Tukey's multiple comparisons test
	Summary	Adjusted P value
SNT_Contra vs. SNT_Ipsi	**	0.0028
SNT_Contra vs. PDMP+SNT_Contra	ns	0.9486
SNT_Contra vs. PDMP+SNT_Ipsi	ns	0.862
SNT_Ipsi vs. PDMP+SNT_Contra	***	0.0003
SNT_Ipsi vs. PDMP+SNT_Ipsi	*	0.0145
PDMP+SNT_Contra vs. PDMP+SNT_Ipsi	ns	0.5094
