# Supplementary material for: Ganglioside GT1b prevents selective spinal synapse removal following peripheral nerve injury
Source: EMBO Rep. 2025 Apr 30;26(12):2994–3023. doi: 10.1038/s44319-025-00452-2 (PMC12187942; doi:10.1038/s44319-025-00452-2)
Supplement: Supplementary file 6 — Source data Fig. 3 [file 44319_2025_452_MOESM6_ESM.zip › Figure 3/Figure 3L/Figure 3L.xlsx]

## Sheet: Sheet1
Figure 3L	sham	SNT	dKO Sham	dKO SNT
	1.01515	2.32418	1.14919	1.63853
	1.07249	1.96179	1.56545	1.42784
	1.13836	3.74359	1.09517	0.904963
	0.988136	2.11991	0.314481	0.689696
Statistical test	2-way ANOVA with Tukey's multiple comparisons test
	Summary	Adjusted P value
sham vs. SNT	**	0.0093
sham vs. dKO-Sham	ns	>0.9999
sham vs. dKO-SNT	ns	0.9905
SNT vs. dKO-Sham	**	0.0084
SNT vs. dKO-SNT	*	0.0157
dKO-Sham vs. dKO-SNT	ns	0.9839
