# Supplementary material for: Ganglioside GT1b prevents selective spinal synapse removal following peripheral nerve injury
Source: EMBO Rep. 2025 Apr 30;26(12):2994–3023. doi: 10.1038/s44319-025-00452-2 (PMC12187942; doi:10.1038/s44319-025-00452-2)
Supplement: Supplementary file 6 — Source data Fig. 3 [file 44319_2025_452_MOESM6_ESM.zip › Figure 3/Figure 3O/Figure 3O.xlsx]

## Sheet: Sheet1
Figure 3O	Cre-	Cre+
	5.44131	0.966271
	2.12245	1.55198
	2.21093	1.54526
	4.09688	1.45376
Statistical test	Unpaired t test
Sham - SNT	Summary	P value
	*	0.0351
