# Supplementary material for: Ganglioside GT1b prevents selective spinal synapse removal following peripheral nerve injury
Source: EMBO Rep. 2025 Apr 30;26(12):2994–3023. doi: 10.1038/s44319-025-00452-2 (PMC12187942; doi:10.1038/s44319-025-00452-2)
Supplement: Supplementary file 7 — Source data Fig. 4 [file 44319_2025_452_MOESM7_ESM.zip]

Archive with 15 entries (11 files):
- Figure 4/
- Figure 4/Figure 4C/
- Figure 4/Figure 4C/GT1b+_1.tif
- Figure 4/Figure 4C/GT1b+_2.tif
- Figure 4/Figure 4C/GT1b+_3.tif
- Figure 4/Figure 4C/GT1b+_4.tif
- Figure 4/Figure 4C/GT1b-_1.tif
- Figure 4/Figure 4C/GT1b-_2.tif
- Figure 4/Figure 4C/GT1b-_3.tif
- Figure 4/Figure 4C/GT1b-_4.tif
- Figure 4/Figure 4C/Merged image.tif
- Figure 4/Figure 4D/
- Figure 4/Figure 4D/Figure 4D.xlsx
- Figure 4/Figure 4E/
- Figure 4/Figure 4E/Figure 4E.xlsx
