# Supplementary material for: Ganglioside GT1b prevents selective spinal synapse removal following peripheral nerve injury
Source: EMBO Rep. 2025 Apr 30;26(12):2994–3023. doi: 10.1038/s44319-025-00452-2 (PMC12187942; doi:10.1038/s44319-025-00452-2)
Supplement: Supplementary file 7 — Source data Fig. 4 [file 44319_2025_452_MOESM7_ESM.zip › Figure 4/Figure 4D/Figure 4D.xlsx]

## Sheet: Sheet1
Figure 4D (amp)	GT1b -	GT1b +		Figure 4D (freq)	GT1b -	GT1b +
	0.996332	0.880107			1.12387	1.05404
	5.15523	0.195345			1.14637	1.08114
	0.709463	0.308075			1.27422	0.6283
	1.72708	2.74965			1.31845	1.36421
	0.24339	0.722458			1.39752	0.613994
	9.60948	0.427849			1.36191	0.673318
	1.42127	0.621662			1.21764	1.03327
	5.66502	0.587514			0.743802	0.484591
	0.222	0.425548			0.929752	1.25358
	0.892775	2.45608			1.17769	1.36799
	0.831156	0.916981			0.18595	0.977391
	0.843125	1.75186			0.557851	1.08205
	1.22127	1.2505			0.743802	1.38613
	0.550269	1.13058			0.123967	1.67355
	1.33434	0.575787			1.23967	1.30165
	0.959652	0.550269			1.17769	0.867769
	0.76632	0.53845			0.433884	1.36364
	0.941754	1.50679			0.18595	1.17769
	0.779828	0.656836			0.247934	0.991736
	1.71733	0.534983			0.423892	0.743802
	3.06	0.893847			1.48362	1.4876
	0.676059	1.559			0.169557	0.681818
	1.51623	1.73829			0.678227	1.17769
	1.1703	0.601561			0.593449	0.619835
	0.679461	0.56642			0.296724	0.681818
	0.478666	2.3785			0.381503	0.619835
	0.570102	1.2494			0.423892	0.743802
	0.46958	0.930039			1.35645	0.867769
	0.555956	1.32298			1.5684	0.18595
	0.496516	0.947133			0.890173	0.123967
	1.37235	1.2968			1.39884	0.169557
	0.476757	0.753752			0.466281	0.381503
	0.279552	0.693076			0.508671	2.28902
	1.79749	1.19504			0.042389	0.381503
	0.130018	1.26955			0.254335	0.254335
	1.42246	0.817305			0.127168	0.339114
	1.93911	0.266123			0.127168	1.10212
	0.317103	0.536154			0.169557	2.92485
	0.556254	1.86321			0.805395	0.254335
	0.868048	1.76083			1.21827	0.084778
	2.05663	0.67602			0.647208	1.69557
	0.464938	0.648108			0.72335	2.67052
	3.12057	1.29272			1.29442	0.720617
	1.10767	1.62667			0.647208	0.805395
	2.65926	0.287305			1.02792	0.932563
	1.01438	0.586818			0.304569	0.127168
	1.65545	0.78484			0.418782	0.720617
	1.78386	2.84581			0.380711	0.211946
	2.03394	0.482326			0.266497	1.27168
	0.78454	0.544702			0.266497	4.15414
		0.798366				0.508671
		0.182556				0.456853
		1.31722				1.06599
		0.940922				1.14213
		0.775445				1.97969
		0.458682				0.799492
		1.86101				1.48477
		0.320464				0.799492
		0.437716				1.48477
		1.05965				1.48477
		0.220561				1.82741
		1.4157				1.02792
		1.35669				0.304569
		0.585844				0.304569
		0.836681				0.418782
		2.73063				0.418782
Statistical test	Unpaired t test			Statistical test	Unpaired t test
	Summary	P value			Summary	P value
	*	0.0488			*	0.021
