# Supplementary material for: Ganglioside GT1b prevents selective spinal synapse removal following peripheral nerve injury
Source: EMBO Rep. 2025 Apr 30;26(12):2994–3023. doi: 10.1038/s44319-025-00452-2 (PMC12187942; doi:10.1038/s44319-025-00452-2)
Supplement: Supplementary file 7 — Source data Fig. 4 [file 44319_2025_452_MOESM7_ESM.zip › Figure 4/Figure 4E/Figure 4E.xlsx]

## Sheet: Sheet1
Figure 4E	GT1b-		GT1b+
	AMP	Freq	AMP	Freq
	0.996332	1.21827	0.880107	0.456853
	5.15523	0.647208	0.195345	1.06599
	0.709463	0.72335	0.308075	1.14213
	1.72708	1.29442	2.74965	1.97969
	0.24339	0.647208	0.722458	0.799492
	9.60948	1.02792	0.427849	1.48477
	1.42127	0.304569	0.621662	0.799492
	5.66502	0.418782	0.587514	1.48477
	0.222	0.380711	0.425548	1.48477
	0.892775	0.266497	2.45608	1.82741
	0.831156	0.266497	0.916981	1.02792
	0.843125	0.423892	1.75186	0.304569
	1.22127	1.48362	1.2505	0.304569
	0.550269	0.169557	1.13058	0.418782
	1.33434	0.678227	0.575787	0.418782
	0.959652	0.593449	0.550269	0.169557
	0.76632	0.296724	0.53845	0.381503
	0.941754	0.381503	1.50679	2.28902
	0.779828	0.423892	0.656836	0.381503
	1.71733	1.35645	0.534983	0.254335
	3.06	1.5684	0.893847	0.339114
	0.676059	0.890173	1.559	1.10212
	1.51623	1.39884	1.73829	2.92485
	1.1703	0.466281	0.601561	0.254335
	0.679461	0.508671	0.56642	0.084778
	0.478666	0.042389	2.3785	1.69557
	0.570102	0.254335	1.2494	2.67052
	0.46958	0.127168	0.930039	0.720617
	0.555956	0.127168	1.32298	0.805395
	0.496516	0.169557	0.947133	0.932563
	1.37235	0.805395	1.2968	0.127168
	0.476757	0.743802	0.753752	0.720617
	0.279552	0.929752	0.693076	0.211946
	1.79749	1.17769	1.19504	1.27168
	0.130018	0.18595	1.26955	4.15414
	1.42246	0.557851	0.817305	0.508671
	1.93911	0.743802	0.266123	1.67355
	0.317103	0.123967	0.536154	1.30165
	0.556254	1.23967	1.86321	0.867769
	0.868048	1.17769	1.76083	1.36364
	2.05663	0.433884	0.67602	1.17769
	0.464938	0.18595	0.648108	0.991736
	3.12057	0.247934	1.29272	0.743802
	1.10767	1.12387	1.62667	1.4876
	2.65926	1.14637	0.287305	0.681818
	1.01438	1.27422	0.586818	1.17769
	1.65545	1.31845	0.78484	0.619835
	1.78386	1.39752	2.84581	0.681818
	2.03394	1.36191	0.482326	0.619835
	0.78454	1.21764	0.544702	0.743802
			0.798366	0.867769
			0.182556	0.18595
			1.31722	0.123967
			0.940922	1.05404
			0.775445	1.08114
			0.458682	0.6283
			1.86101	1.36421
			0.320464	0.613994
			0.437716	0.673318
			1.05965	1.03327
			0.220561	0.484591
			1.4157	1.25358
			1.35669	1.36799
			0.585844	0.977391
			0.836681	1.08205
			2.73063	1.38613
Statistical test	Simple linear regression
	F	DFn	DFd	P
	6.761	1	112	0.0106
