# Supplementary material for: Ganglioside GT1b prevents selective spinal synapse removal following peripheral nerve injury
Source: EMBO Rep. 2025 Apr 30;26(12):2994–3023. doi: 10.1038/s44319-025-00452-2 (PMC12187942; doi:10.1038/s44319-025-00452-2)
Supplement: Supplementary file 8 — Source data Fig. 5 [file 44319_2025_452_MOESM8_ESM.zip]

Archive with 54 entries (45 files):
- Figure 5/
- Figure 5/Figure 5C/
- Figure 5/Figure 5C/Cont_10'.tif
- Figure 5/Figure 5C/Cont_30'.tif
- Figure 5/Figure 5C/Cont_60'.tif
- Figure 5/Figure 5C/GT1b 100_10'.tif
- Figure 5/Figure 5C/GT1b 100_30'.tif
- Figure 5/Figure 5C/GT1b 100_60'.tif
- Figure 5/Figure 5C/GT1b 10_10'.tif
- Figure 5/Figure 5C/GT1b 10_30'.tif
- Figure 5/Figure 5C/GT1b 10_60'.tif
- Figure 5/Figure 5D/
- Figure 5/Figure 5D/Figure 5D.xlsx
- Figure 5/Figure 5E/
- Figure 5/Figure 5E/1h_1#1.fcs
- Figure 5/Figure 5E/1h_1#2.fcs
- Figure 5/Figure 5E/1h_1#3.fcs
- Figure 5/Figure 5E/1h_10#1.fcs
- Figure 5/Figure 5E/1h_10#2.fcs
- Figure 5/Figure 5E/1h_10#3.fcs
- Figure 5/Figure 5E/1h_100#1.fcs
- Figure 5/Figure 5E/1h_100#2.fcs
- Figure 5/Figure 5E/1h_100#3.fcs
- Figure 5/Figure 5E/1h_100#3_001.fcs
- Figure 5/Figure 5E/1h_CTL#1.fcs
- Figure 5/Figure 5E/1h_CTL#2.fcs
- Figure 5/Figure 5E/1h_CTL#3.fcs
- Figure 5/Figure 5F/
- Figure 5/Figure 5F/Figure 5F.xlsx
- Figure 5/Figure 5G/
- Figure 5/Figure 5G/Specimen_001_100_001.fcs
- Figure 5/Figure 5G/Specimen_001_100_002.fcs
- Figure 5/Figure 5G/Specimen_001_100_003.fcs
- Figure 5/Figure 5G/Specimen_001_100_004.fcs
- Figure 5/Figure 5G/Specimen_001_10_001.fcs
- Figure 5/Figure 5G/Specimen_001_10_002.fcs
- Figure 5/Figure 5G/Specimen_001_10_003.fcs
- Figure 5/Figure 5G/Specimen_001_10_004.fcs
- Figure 5/Figure 5G/Specimen_001_1_001.fcs
- Figure 5/Figure 5G/Specimen_001_1_002.fcs
- Figure 5/Figure 5G/Specimen_001_1_003.fcs
- Figure 5/Figure 5G/Specimen_001_1_004.fcs
- Figure 5/Figure 5G/Specimen_001_ctl_001.fcs
- Figure 5/Figure 5G/Specimen_001_ctl_002.fcs
- Figure 5/Figure 5G/Specimen_001_ctl_003.fcs
- Figure 5/Figure 5G/Specimen_001_NC_001.fcs
- Figure 5/Figure 5H/
- Figure 5/Figure 5H/Figure 5H.xlsx
- Figure 5/Figure 5I/
- Figure 5/Figure 5I/GAPDH.tif
- Figure 5/Figure 5I/p-SYK.tif
- Figure 5/Figure 5I/SYK.tif
- Figure 5/Figure 5J/
- Figure 5/Figure 5J/Figure 5J.xlsx
