# Supplementary material for: Ganglioside GT1b prevents selective spinal synapse removal following peripheral nerve injury
Source: EMBO Rep. 2025 Apr 30;26(12):2994–3023. doi: 10.1038/s44319-025-00452-2 (PMC12187942; doi:10.1038/s44319-025-00452-2)
Supplement: Supplementary file 8 — Source data Fig. 5 [file 44319_2025_452_MOESM8_ESM.zip › Figure 5/Figure 5D/Figure 5D.xlsx]

## Sheet: Sheet1
Figure 5D	Control			GT1b [1ug/ml]				GT1b [10ug/ml]				GT1b [100ug/ml]
10 min	0.802546	1.03027	1.16719	1.30666	0.766472	0.881074	0.709441	1.27056	1.08472	0.688584	0.812188	1.08448	0.788583	0.511861	0.60575
20 min	1.56708	1.82829	2.12814	2.13989	1.48587	1.1282	1.15442	1.79407	1.44804	1.01052	1.43757	1.293	1.20806	0.841438	0.865277
30 min	2.52682	3.01461	2.79265	2.94417	2.53313	1.5013	1.4835	2.29876	2.31238	1.46103	1.94388	1.70787	1.58352	1.17751	1.13028
40 min	3.21175	3.72981	3.4099	3.59404	3.29173	1.87382	1.81163	2.70429	3.02024	1.83245	2.30323	2.10344	2.02396	1.48876	1.37525
50 min	3.69948	4.24036	3.91179	4.07337	3.81045	2.18389	2.02532	3.11609	3.53578	2.15829	2.57987	2.39712	2.29271	1.78886	1.54187
60 min	4.03831	4.64317	4.2632	4.43606	4.22178	2.35388	2.16577	3.35627	3.80911	2.38668	2.83873	2.59787	2.55509	2.03011	1.64999
70 min	4.35622	4.92713	4.48359	4.63287	4.51269	2.42911	2.25819	3.55694	4.01823	2.52881	3.00847	2.76191	2.72769	2.16537	1.73184
80 min	4.52041	5.10145	4.66192	4.74953	4.72984	2.53922	2.32358	3.61977	4.14197	2.58074	3.08778	2.86751	2.82642	2.31843	1.78605
Statistical test	2-way ANOVA with Dunnett's multiple comparisons test
Sham - SNT	Summary	Adjusted P value
10
Control vs. GT1b [1ug/ml]	ns	0.9957
Control vs. GT1b [10ug/ml]	ns	0.9996
Control vs. GT1b [100ug/ml]	ns	0.9056
20
Control vs. GT1b [1ug/ml]	ns	0.7731
Control vs. GT1b [10ug/ml]	ns	0.6961
Control vs. GT1b [100ug/ml]	ns	0.2321
30
Control vs. GT1b [1ug/ml]	ns	0.3614
Control vs. GT1b [10ug/ml]	ns	0.2455
Control vs. GT1b [100ug/ml]	*	0.0136
40
Control vs. GT1b [1ug/ml]	ns	0.2164
Control vs. GT1b [10ug/ml]	ns	0.1035
Control vs. GT1b [100ug/ml]	**	0.0017
50
Control vs. GT1b [1ug/ml]	ns	0.1335
Control vs. GT1b [10ug/ml]	ns	0.0597
Control vs. GT1b [100ug/ml]	***	0.0003
60
Control vs. GT1b [1ug/ml]	ns	0.0883
Control vs. GT1b [10ug/ml]	*	0.0333
Control vs. GT1b [100ug/ml]	****	<0.0001
70
Control vs. GT1b [1ug/ml]	ns	0.052
Control vs. GT1b [10ug/ml]	*	0.02
Control vs. GT1b [100ug/ml]	****	<0.0001
80
Control vs. GT1b [1ug/ml]	*	0.0414
Control vs. GT1b [10ug/ml]	*	0.0117
Control vs. GT1b [100ug/ml]	****	<0.0001
