# Supplementary material for: Ganglioside GT1b prevents selective spinal synapse removal following peripheral nerve injury
Source: EMBO Rep. 2025 Apr 30;26(12):2994–3023. doi: 10.1038/s44319-025-00452-2 (PMC12187942; doi:10.1038/s44319-025-00452-2)
Supplement: Supplementary file 8 — Source data Fig. 5 [file 44319_2025_452_MOESM8_ESM.zip › Figure 5/Figure 5F/Figure 5F.xlsx]

## Sheet: Sheet1
Figure 5F (M.F.I)	CTL	1 μg/ml	10 μg/ml	100 μg/ml		Figure 5F (cell count)	CTL	1 μg/ml	10 μg/ml	100 μg/ml
	0.96884	1.02893	0.726463	0.37258			94.5	95.6	89.1	52.9
	1.02025	1.05631	0.738482	0.385266			95.6	96.5	88.2	54.2
	1.01091	1.0296	0.778544	0.423325			97.5	96.3	90.8	58.1
Statistical test	1-way ANOVA with Dunnett's multiple comparisons test					Statistical test	1-way ANOVA with Dunnett's multiple comparisons test
	Summary	Adjusted P value					Summary	Adjusted P value
CTL vs. 1 μg/ml	ns	0.2108				CTL vs. 1 μg/ml	ns	0.9947
CTL vs. 10 μg/ml	****	<0.0001				CTL vs. 10 μg/ml	**	0.0041
CTL vs. 100 μg/ml	****	<0.0001				CTL vs. 100 μg/ml	****	<0.0001
