# Supplementary material for: Ganglioside GT1b prevents selective spinal synapse removal following peripheral nerve injury
Source: EMBO Rep. 2025 Apr 30;26(12):2994–3023. doi: 10.1038/s44319-025-00452-2 (PMC12187942; doi:10.1038/s44319-025-00452-2)
Supplement: Supplementary file 8 — Source data Fig. 5 [file 44319_2025_452_MOESM8_ESM.zip › Figure 5/Figure 5H/Figure 5H.xlsx]

## Sheet: Sheet1
Figure 5H(microglia_M.F.I)	CTL	1 μg/ml	10 μg/ml	100 μg/ml		Figure 5H(microglia_cell count)	CTL	1 μg/ml	10 μg/ml	100 μg/ml
	1.03222	0.845268	0.913618	0.544591			0.98287	0.938798	1.02779	0.95139
	1.06223	0.89142	0.906457	0.575706			0.994611	0.977085	0.979637	0.944243
	0.905546	0.923578	0.886213	0.541206			1.02252	0.95156	0.956665	0.94152
		0.949356	0.903268	0.540945				0.953432	0.924674	0.932331
Statistical test	1-way ANOVA with Dunnett's multiple comparisons test					Statistical test	1-way ANOVA with Dunnett's multiple comparisons test
	Summary	Adjusted P value					Summary	Adjusted P value
CTL vs. 1 μg/ml	*	0.0342				CTL vs. 1 μg/ml	ns	0.1046
CTL vs. 10 μg/ml	*	0.0341				CTL vs. 10 μg/ml	ns	0.3841
CTL vs. 100 μg/ml	****	<0.0001				CTL vs. 100 μg/ml	*	0.0349
Figure 5H(Astrocyte_M.F.I)	CTL	1 μg/ml	10 μg/ml	100 μg/ml		Figure 5H(Astrocyte_cell count)	CTL	1 μg/ml	10 μg/ml	100 μg/ml
	1.02895	1.35008	1.30748	0.673403			0.998315	0.593207	0.786816	0.472906
	1.09285	1.18296	1.32223	0.637357			0.872051	0.835429	0.878014	0.472582
	0.878209	1.28291	1.15183	0.601311			1.12963	0.774306	0.868227	0.52651
		1.17968	1.01256	0.611141				0.707221	0.818836	0.454822
Statistical test	1-way ANOVA with Dunnett's multiple comparisons test					Statistical test	1-way ANOVA with Dunnett's multiple comparisons test
	Summary	Adjusted P value					Summary	Adjusted P value
CTL vs. 1 μg/ml	*	0.0198				CTL vs. 1 μg/ml	**	0.003
CTL vs. 10 μg/ml	ns	0.0611				CTL vs. 10 μg/ml	ns	0.0598
CTL vs. 100 μg/ml	**	0.0015				CTL vs. 100 μg/ml	****	<0.0001
