# Supplementary material for: Ganglioside GT1b prevents selective spinal synapse removal following peripheral nerve injury
Source: EMBO Rep. 2025 Apr 30;26(12):2994–3023. doi: 10.1038/s44319-025-00452-2 (PMC12187942; doi:10.1038/s44319-025-00452-2)
Supplement: Supplementary file 8 — Source data Fig. 5 [file 44319_2025_452_MOESM8_ESM.zip › Figure 5/Figure 5J/Figure 5J.xlsx]

## Sheet: Sheet1
Figure 5J	Cont	10 μg/ml	100 μg/ml
	1.65423	0.490511	0.07431
	0.78151	0.543963	0.575954
	0.608385	0.186639	0.447955
	0.955876	0.310292	0.708725
Statistical test	1-way ANOVA with Dunnett's multiple comparisons test
	Summary	Adjusted P value
Cont vs. 10 μg/ml	*	0.0432
Cont vs. 100 μg/ml	ns	0.07
